# Supplementary material for: 5-Chloro-2-hy­droxy­benzoic acid
Source: Acta Crystallogr Sect E Struct Rep Online. 2010 Oct 23;66(Pt 11):o2921. doi: 10.1107/S1600536810042042 (PMC3008994; doi:10.1107/S1600536810042042)
Supplement: Supplementary file 1 [file e-66-o2921-sup1.cif]

##############################################################################
###                                                                        ###
###        Electronic paper (Acta Crystallographica Section E)             ###
###                                                                        ###
##############################################################################
#                                                                            #
# This CIF contains the data in a paper accepted for publication in Acta     #
# Crystallographica Section E. It conforms to the requirements of Notes      #
# for Authors for Section E, and has been peer reviewed under the auspices   #
# of the IUCr Commission on Journals.                                        #
#                                                                            #
# Full details of the Crystallographic Information File format               #
# are given in the paper "The Crystallographic Information File (CIF):       #
# a New Standard Archive File for Crystallography" by S. R. Hall, F. H.      #
# Allen and I. D. Brown [Acta Cryst. (1991), A47, 655-685].                  #
#                                                                            #
# The current version of the core CIF dictionary is obtainable from          #
# ftp://ftp.iucr.org/pub/cif_core.dic. The current version number is 2.4.    #
#                                                                            #
# Software is freely available for graphical display of the structure(s) in  #
# this CIF.  For information consult the CIF home page http://www.iucr.org/  #
# cif/home.html                                                              #
#                                                                            #
# This file may be used for bona fide research purposes within the           #
# scientific community so long as proper attribution is given to the journal # 
# article from which it was obtained.                                        #
#                                                                            #
##############################################################################
                                             
data_global
_audit_creation_method     ?
_journal_date_recd_electronic     2010-10-16
_journal_date_accepted     2010-10-17
_journal_name_full     'Acta Crystallographica, Section E'
_journal_year     2010
_journal_volume     66
_journal_issue     11
_journal_page_first     o2921
_journal_page_last     o2921
_journal_paper_category     QO
_journal_coeditor_code     HB5691
_publ_contact_author
;
Muhammad Nawaz Tahir
University of Sargodha
Department of Physics
Sargodha
Pakistan
;
_publ_contact_author_email     'dmntahir_uos@yahoo.com'
_publ_contact_author_fax     '0092 48 32 22 121'
_publ_contact_author_phone     '0092 48 92 30 914'
_publ_section_title
;
5-Chloro-2-hydroxybenzoic acid
;
loop_
    _publ_author_name
    _publ_author_address
    'Raza, Abdul Rauf'
;
Department of Chemistry
University of Sargodha
Sargodha
Pakistan
;
    'Bushra Nisar'
;
Department of Chemistry
University of Sargodha
Sargodha
Pakistan
;
    'Tahir, M. Nawaz'
;
Department of Physics
University of Sargodha
Sargodha
Pakistan
;
    'Ahmad Raza'
;
Department of Chemistry
University of Sargodha
Sargodha
Pakistan
;
data_I
_audit_creation_method     SHELXL-97
_chemical_name_systematic
;
5-Chloro-2-hydroxybenzoic acid
;
_chemical_name_common     ?
_chemical_formula_moiety     'C7 H5 Cl O3'
_chemical_formula_sum     'C7 H5 Cl O3'
_chemical_formula_iupac     'C7 H5 Cl O3'
_chemical_formula_weight     172.56
_symmetry_cell_setting     monoclinic
_symmetry_space_group_name_H-M     'P 21/c'
_symmetry_space_group_name_Hall     '-P 2ybc'
loop_
    _symmetry_equiv_pos_site_id
    _symmetry_equiv_pos_as_xyz
    1 x,y,z
    2 -x,1/2+y,1/2-z
    3 -x,-y,-z
    4 x,1/2-y,1/2+z
_cell_length_a     23.526(2)
_cell_length_b     3.7972(4)
_cell_length_c     16.7321(16)
_cell_angle_alpha     90
_cell_angle_beta     104.852(5)
_cell_angle_gamma     90
_cell_volume     1444.8(2)
_cell_formula_units_Z     8
_cell_measurement_reflns_used     931
_cell_measurement_theta_min     2.84
_cell_measurement_theta_max     26.00
_cell_measurement_temperature     296(2)
_exptl_crystal_description     needle
_exptl_crystal_colour     'light yellow'
_exptl_crystal_size_max     0.34
_exptl_crystal_size_mid     0.12
_exptl_crystal_size_min     0.10
_exptl_crystal_density_diffrn     1.587
_exptl_crystal_density_meas     ?
_exptl_crystal_density_method     'not measured'
_exptl_crystal_F_000     704
_exptl_absorpt_coefficient_mu     0.476
_exptl_absorpt_correction_type     multi-scan
_exptl_absorpt_process_details     '(SADABS; Bruker, 2005)'
_exptl_absorpt_correction_T_min     0.879
_exptl_absorpt_correction_T_max     0.888
_exptl_special_details
;
;
_diffrn_ambient_temperature     296(2)
_diffrn_radiation_type     MoK\a
_diffrn_radiation_wavelength     0.71073
_diffrn_radiation_source     'fine-focus sealed tube'
_diffrn_radiation_monochromator     graphite
_diffrn_measurement_device_type     'Bruker Kappa APEXII CCD'
_diffrn_measurement_method     \w
_diffrn_detector_area_resol_mean     7.40
_diffrn_reflns_number     14048
_diffrn_reflns_av_R_equivalents     0.0469
_diffrn_reflns_av_sigmaI/netI     0.0487
_diffrn_reflns_theta_min     3.58
_diffrn_reflns_theta_max     28.71
_diffrn_reflns_theta_full     28.71
_diffrn_measured_fraction_theta_max     0.990
_diffrn_measured_fraction_theta_full     0.990
_diffrn_reflns_limit_h_min     -31
_diffrn_reflns_limit_h_max     31
_diffrn_reflns_limit_k_min     -4
_diffrn_reflns_limit_k_max     5
_diffrn_reflns_limit_l_min     -22
_diffrn_reflns_limit_l_max     22
_diffrn_standards_number     0
_diffrn_standards_interval_count     ?
_diffrn_standards_interval_time     ?
_diffrn_standards_decay_%     ?
_refine_special_details
;
Refinement of <i>F</i>^2^ against ALL reflections. The weighted <i>R</i>-factor
<i>wR</i> and goodness of fit <i>S</i> are based on <i>F</i>^2^, conventional
<i>R</i>-factors <i>R</i> are based on <i>F</i>, with <i>F</i> set to zero for
negative <i>F</i>^2^. The threshold expression of <i>F</i>^2^ >
\s(<i>F</i>^2^) is used only for calculating <i>R</i>-factors(gt) <i>etc</i>.
and is not relevant to the choice of reflections for refinement.
<i>R</i>-factors based on <i>F</i>^2^ are statistically about twice as large
as those based on <i>F</i>, and <i>R</i>- factors based on ALL data will be
even larger.
;
_reflns_number_total     3697
_reflns_number_gt     2444
_reflns_threshold_expression     I>2\s(I)
_refine_ls_structure_factor_coef     Fsqd
_refine_ls_matrix_type     full
_refine_ls_R_factor_all     0.0759
_refine_ls_R_factor_gt     0.0419
_refine_ls_wR_factor_gt     0.1092
_refine_ls_wR_factor_ref     0.1381
_refine_ls_goodness_of_fit_ref     1.025
_refine_ls_restrained_S_all     1.025
_refine_ls_number_reflns     3697
_refine_ls_number_parameters     211
_refine_ls_number_restraints     0
_refine_ls_hydrogen_treatment     mixed
_refine_ls_weighting_scheme     calc
_refine_ls_weighting_details
                 'calc w=1/[\s^2^(Fo^2^)+(0.0730P)^2^] where P=(Fo^2^+2Fc^2^)/3'
_atom_sites_solution_hydrogens     geom
_atom_sites_solution_primary     direct
_atom_sites_solution_secondary     difmap
_refine_ls_shift/su_max     0.000
_refine_ls_shift/su_mean     0.000
_refine_diff_density_max     0.375
_refine_diff_density_min     -0.497
loop_
    _atom_type_symbol
    _atom_type_description
    _atom_type_scat_dispersion_real
    _atom_type_scat_dispersion_imag
    _atom_type_scat_source
    'C' 'C' 0.0033 0.0016
                         'International Tables Vol C Tables 4.2.6.8 and 6.1.1.4'
    'H' 'H' 0.0000 0.0000
                         'International Tables Vol C Tables 4.2.6.8 and 6.1.1.4'
    'O' 'O' 0.0106 0.0060
                         'International Tables Vol C Tables 4.2.6.8 and 6.1.1.4'
    'Cl' 'Cl' 0.1484 0.1585
                         'International Tables Vol C Tables 4.2.6.8 and 6.1.1.4'
_computing_data_collection     'APEX2 (Bruker, 2007)'
_computing_cell_refinement     'SAINT (Bruker, 2007)'
_computing_data_reduction     'SAINT (Bruker, 2007)'
_computing_structure_solution     'SHELXS97 (Sheldrick, 2008)'
_computing_structure_refinement     'SHELXL97 (Sheldrick, 2008)'
_computing_molecular_graphics
                              'ORTEP-3 (Farrugia, 1997) and PLATON (Spek, 2009)'
_computing_publication_material
;
WinGX (Farrugia, 1999) and PLATON (Spek, 2009)
;
loop_
    _atom_site_type_symbol
    _atom_site_label
    _atom_site_fract_x
    _atom_site_fract_y
    _atom_site_fract_z
    _atom_site_U_iso_or_equiv
    _atom_site_thermal_displace_type
    _atom_site_calc_flag
    _atom_site_refinement_flags
    _atom_site_occupancy
    Cl Cl1 0.37512(3) 0.69966(16) 0.07736(3) 0.0501(2) Uani . . 1.000
    O O1 0.49060(7) 0.6286(5) 0.38781(10) 0.0531(6) Uani . . 1.000
    O O2 0.43512(7) 0.3536(5) 0.45885(9) 0.0497(5) Uani . . 1.000
    O O3 0.32656(7) 0.1864(5) 0.38353(10) 0.0504(6) Uani . . 1.000
    C C1 0.44188(9) 0.4711(6) 0.39317(12) 0.0372(6) Uani . . 1.000
    C C2 0.39581(8) 0.4495(5) 0.31555(11) 0.0325(6) Uani . . 1.000
    C C3 0.34043(9) 0.3106(5) 0.31526(13) 0.0363(6) Uani . . 1.000
    C C4 0.29691(10) 0.3000(6) 0.24180(14) 0.0427(7) Uani . . 1.000
    C C5 0.30768(9) 0.4181(6) 0.16973(13) 0.0425(7) Uani . . 1.000
    C C6 0.36245(9) 0.5504(5) 0.16965(12) 0.0359(6) Uani . . 1.000
    C C7 0.40631(9) 0.5677(5) 0.24125(12) 0.0355(6) Uani . . 1.000
    Cl Cl2 0.13798(3) 0.73267(17) 0.21674(4) 0.0624(3) Uani . . 1.000
    O O4 0.01191(7) 0.1719(5) 0.39980(11) 0.0604(6) Uani . . 1.000
    O O5 0.06701(7) 0.1273(5) 0.52956(10) 0.0553(6) Uani . . 1.000
    O O6 0.17545(7) 0.3485(5) 0.56545(10) 0.0538(6) Uani . . 1.000
    C C8 0.06128(9) 0.2160(6) 0.45705(14) 0.0402(7) Uani . . 1.000
    C C9 0.10935(9) 0.3749(5) 0.42825(12) 0.0349(6) Uani . . 1.000
    C C10 0.16403(9) 0.4322(6) 0.48436(13) 0.0383(7) Uani . . 1.000
    C C11 0.20911(9) 0.5788(6) 0.45616(14) 0.0447(7) Uani . . 1.000
    C C12 0.20146(10) 0.6683(6) 0.37478(15) 0.0453(8) Uani . . 1.000
    C C13 0.14736(10) 0.6137(6) 0.31970(13) 0.0413(7) Uani . . 1.000
    C C14 0.10148(9) 0.4679(6) 0.34525(13) 0.0397(7) Uani . . 1.000
    H H1 0.5163(12) 0.635(7) 0.4326(18) 0.0636 Uiso . . 1.000
    H H3 0.3557(12) 0.189(7) 0.4210(18) 0.0604 Uiso . . 1.000
    H H4 0.25996 0.21164 0.24137 0.0512 Uiso . . 1.000
    H H5 0.27810 0.40924 0.12074 0.0510 Uiso . . 1.000
    H H7 0.44297 0.65761 0.24065 0.0425 Uiso . . 1.000
    H H4A -0.0156(12) 0.058(8) 0.4222(16) 0.0725 Uiso . . 1.000
    H H6 0.1424(13) 0.258(7) 0.5696(19) 0.0646 Uiso . . 1.000
    H H11 0.24542 0.61752 0.49328 0.0536 Uiso . . 1.000
    H H12 0.23233 0.76478 0.35677 0.0543 Uiso . . 1.000
    H H14 0.06536 0.43138 0.30750 0.0476 Uiso . . 1.000
loop_
    _atom_site_aniso_label
    _atom_site_aniso_U_11
    _atom_site_aniso_U_22
    _atom_site_aniso_U_33
    _atom_site_aniso_U_12
    _atom_site_aniso_U_13
    _atom_site_aniso_U_23
    Cl1 0.0588(4) 0.0597(4) 0.0332(3) -0.0012(3) 0.0142(3) 0.0039(2)
    O1 0.0349(9) 0.0858(13) 0.0354(9) -0.0154(8) 0.0034(7) 0.0057(8)
    O2 0.0443(9) 0.0749(11) 0.0300(8) -0.0096(8) 0.0096(7) 0.0028(7)
    O3 0.0427(10) 0.0719(11) 0.0399(9) -0.0131(8) 0.0167(7) 0.0048(8)
    C1 0.0340(11) 0.0433(12) 0.0359(10) -0.0004(9) 0.0119(9) -0.0002(9)
    C2 0.0314(10) 0.0349(10) 0.0318(10) 0.0006(8) 0.0092(8) -0.0018(8)
    C3 0.0356(11) 0.0370(11) 0.0395(11) -0.0004(9) 0.0153(9) -0.0010(8)
    C4 0.0324(11) 0.0477(13) 0.0473(13) -0.0058(9) 0.0091(10) -0.0004(9)
    C5 0.0358(12) 0.0474(13) 0.0405(12) -0.0017(10) 0.0028(9) -0.0011(9)
    C6 0.0408(11) 0.0353(10) 0.0319(10) 0.0017(9) 0.0098(9) -0.0008(8)
    C7 0.0331(11) 0.0386(11) 0.0358(10) -0.0009(9) 0.0109(8) -0.0028(8)
    Cl2 0.0825(5) 0.0671(5) 0.0442(3) -0.0108(3) 0.0284(3) 0.0069(3)
    O4 0.0345(9) 0.0962(14) 0.0511(10) -0.0143(9) 0.0121(8) 0.0148(9)
    O5 0.0414(9) 0.0852(13) 0.0429(9) -0.0100(8) 0.0173(7) 0.0136(8)
    O6 0.0402(9) 0.0821(12) 0.0387(9) -0.0076(9) 0.0093(7) 0.0030(8)
    C8 0.0313(11) 0.0481(13) 0.0447(12) 0.0001(9) 0.0159(10) 0.0023(9)
    C9 0.0326(11) 0.0374(11) 0.0386(11) 0.0008(9) 0.0163(9) 0.0002(8)
    C10 0.0357(11) 0.0429(12) 0.0378(11) 0.0017(9) 0.0123(9) -0.0023(9)
    C11 0.0317(11) 0.0528(14) 0.0499(13) -0.0065(10) 0.0113(10) -0.0034(10)
    C12 0.0413(13) 0.0420(12) 0.0597(15) -0.0090(10) 0.0261(11) -0.0056(10)
    C13 0.0517(14) 0.0385(11) 0.0400(11) -0.0019(10) 0.0230(10) -0.0004(9)
    C14 0.0374(11) 0.0450(12) 0.0386(11) -0.0018(9) 0.0130(9) 0.0005(9)
_geom_special_details
;
Bond distances, angles <i>etc</i>. have been calculated using the rounded
fractional coordinates. All su's are estimated from the variances of the
(full) variance-covariance matrix. The cell e.s.d.'s are taken into account in
the estimation of distances, angles and torsion angles
;
loop_
    _geom_bond_atom_site_label_1
    _geom_bond_atom_site_label_2
    _geom_bond_site_symmetry_1
    _geom_bond_site_symmetry_2
    _geom_bond_distance
    _geom_bond_publ_flag
    Cl1 C6 . . 1.741(2) no
    Cl2 C13 . . 1.740(2) no
    O1 C1 . . 1.316(3) no
    O2 C1 . . 1.234(3) no
    O3 C3 . . 1.351(3) no
    O1 H1 . . 0.83(3) no
    O3 H3 . . 0.80(3) no
    O4 C8 . . 1.313(3) no
    O5 C8 . . 1.233(3) no
    O6 C10 . . 1.352(3) no
    O4 H4A . . 0.93(3) no
    O6 H6 . . 0.87(3) no
    C1 C2 . . 1.465(3) no
    C2 C7 . . 1.402(3) no
    C2 C3 . . 1.404(3) no
    C3 C4 . . 1.384(3) no
    C4 C5 . . 1.370(3) no
    C5 C6 . . 1.383(3) no
    C6 C7 . . 1.368(3) no
    C4 H4 . . 0.9300 no
    C5 H5 . . 0.9300 no
    C7 H7 . . 0.9300 no
    C8 C9 . . 1.468(3) no
    C9 C14 . . 1.399(3) no
    C9 C10 . . 1.402(3) no
    C10 C11 . . 1.383(3) no
    C11 C12 . . 1.370(3) no
    C12 C13 . . 1.382(3) no
    C13 C14 . . 1.375(3) no
    C11 H11 . . 0.9300 no
    C12 H12 . . 0.9300 no
    C14 H14 . . 0.9300 no
loop_
    _geom_angle_atom_site_label_1
    _geom_angle_atom_site_label_2
    _geom_angle_atom_site_label_3
    _geom_angle_site_symmetry_1
    _geom_angle_site_symmetry_2
    _geom_angle_site_symmetry_3
    _geom_angle
    _geom_angle_publ_flag
    C1 O1 H1 . . . 113.3(19) no
    C3 O3 H3 . . . 108(2) no
    C8 O4 H4A . . . 109.9(16) no
    C10 O6 H6 . . . 103(2) no
    O1 C1 C2 . . . 115.11(17) no
    O2 C1 C2 . . . 122.3(2) no
    O1 C1 O2 . . . 122.58(19) no
    C1 C2 C7 . . . 120.64(18) no
    C3 C2 C7 . . . 119.43(18) no
    C1 C2 C3 . . . 119.93(17) no
    C2 C3 C4 . . . 119.24(19) no
    O3 C3 C4 . . . 117.2(2) no
    O3 C3 C2 . . . 123.58(19) no
    C3 C4 C5 . . . 120.7(2) no
    C4 C5 C6 . . . 120.2(2) no
    Cl1 C6 C7 . . . 119.94(17) no
    C5 C6 C7 . . . 120.69(19) no
    Cl1 C6 C5 . . . 119.37(16) no
    C2 C7 C6 . . . 119.77(19) no
    C5 C4 H4 . . . 120.00 no
    C3 C4 H4 . . . 120.00 no
    C4 C5 H5 . . . 120.00 no
    C6 C5 H5 . . . 120.00 no
    C6 C7 H7 . . . 120.00 no
    C2 C7 H7 . . . 120.00 no
    O5 C8 C9 . . . 122.4(2) no
    O4 C8 C9 . . . 115.14(19) no
    O4 C8 O5 . . . 122.4(2) no
    C8 C9 C14 . . . 120.85(19) no
    C8 C9 C10 . . . 119.74(18) no
    C10 C9 C14 . . . 119.4(2) no
    O6 C10 C11 . . . 117.7(2) no
    O6 C10 C9 . . . 123.2(2) no
    C9 C10 C11 . . . 119.09(19) no
    C10 C11 C12 . . . 121.5(2) no
    C11 C12 C13 . . . 119.3(2) no
    Cl2 C13 C12 . . . 118.86(18) no
    Cl2 C13 C14 . . . 120.14(17) no
    C12 C13 C14 . . . 121.0(2) no
    C9 C14 C13 . . . 119.7(2) no
    C10 C11 H11 . . . 119.00 no
    C12 C11 H11 . . . 119.00 no
    C11 C12 H12 . . . 120.00 no
    C13 C12 H12 . . . 120.00 no
    C9 C14 H14 . . . 120.00 no
    C13 C14 H14 . . . 120.00 no
loop_
    _geom_torsion_atom_site_label_1
    _geom_torsion_atom_site_label_2
    _geom_torsion_atom_site_label_3
    _geom_torsion_atom_site_label_4
    _geom_torsion_site_symmetry_1
    _geom_torsion_site_symmetry_2
    _geom_torsion_site_symmetry_3
    _geom_torsion_site_symmetry_4
    _geom_torsion
    _geom_torsion_publ_flag
    O1 C1 C2 C3 . . . . -175.24(19) no
    O1 C1 C2 C7 . . . . 4.5(3) no
    O2 C1 C2 C3 . . . . 4.0(3) no
    O2 C1 C2 C7 . . . . -176.3(2) no
    C1 C2 C3 O3 . . . . -1.1(3) no
    C1 C2 C3 C4 . . . . 178.4(2) no
    C7 C2 C3 O3 . . . . 179.12(19) no
    C7 C2 C3 C4 . . . . -1.3(3) no
    C1 C2 C7 C6 . . . . -178.98(19) no
    C3 C2 C7 C6 . . . . 0.8(3) no
    O3 C3 C4 C5 . . . . -179.4(2) no
    C2 C3 C4 C5 . . . . 1.0(3) no
    C3 C4 C5 C6 . . . . -0.1(3) no
    C4 C5 C6 Cl1 . . . . -179.91(18) no
    C4 C5 C6 C7 . . . . -0.5(3) no
    Cl1 C6 C7 C2 . . . . 179.56(15) no
    C5 C6 C7 C2 . . . . 0.2(3) no
    O4 C8 C9 C10 . . . . -179.8(2) no
    O4 C8 C9 C14 . . . . -0.2(3) no
    O5 C8 C9 C10 . . . . -0.4(3) no
    O5 C8 C9 C14 . . . . 179.1(2) no
    C8 C9 C10 O6 . . . . -0.1(3) no
    C8 C9 C10 C11 . . . . 179.3(2) no
    C14 C9 C10 O6 . . . . -179.7(2) no
    C14 C9 C10 C11 . . . . -0.2(3) no
    C8 C9 C14 C13 . . . . -179.5(2) no
    C10 C9 C14 C13 . . . . 0.1(3) no
    O6 C10 C11 C12 . . . . 179.4(2) no
    C9 C10 C11 C12 . . . . -0.1(3) no
    C10 C11 C12 C13 . . . . 0.5(3) no
    C11 C12 C13 Cl2 . . . . 179.34(18) no
    C11 C12 C13 C14 . . . . -0.7(3) no
    Cl2 C13 C14 C9 . . . . -179.65(17) no
    C12 C13 C14 C9 . . . . 0.4(3) no
loop_
    _geom_hbond_atom_site_label_D
    _geom_hbond_atom_site_label_H
    _geom_hbond_atom_site_label_A
    _geom_hbond_site_symmetry_A
    _geom_hbond_distance_DH
    _geom_hbond_distance_HA
    _geom_hbond_distance_DA
    _geom_hbond_angle_DHA
    _geom_hbond_publ_flag
    O1 H1 O2 3_666 0.83(3) 1.88(3) 2.710(2) 171(3) yes
    O3 H3 O2 . 0.80(3) 1.92(3) 2.620(2) 146(3) yes
    O4 H4A O5 3_556 0.93(3) 1.76(3) 2.694(2) 175(2) yes
    O6 H6 O5 . 0.87(3) 1.80(3) 2.606(2) 154(3) yes
    C5 H5 O6 4_554 0.93 2.55 3.311(3) 139 yes
