# Supplementary material for: 5-Chloro-2-hy­droxy­benzoic acid
Source: Acta Crystallogr Sect E Struct Rep Online. 2010 Oct 23;66(Pt 11):o2921. doi: 10.1107/S1600536810042042 (PMC3008994; doi:10.1107/S1600536810042042)
Supplement: Supplementary file 2 [file e-66-o2921-Isup2.hkl]

#
# h,k,l, Fc-squared, Fo-squared, sigma(Fo-squared) and status flag
#
data_I
_shelx_title ' TET in P2(1)/c'
_shelx_refln_list_code          4
_shelx_F_calc_maximum      184.43
_exptl_crystal_F_000       704.00
_reflns_d_resolution_high  0.7398
 
loop_
 _symmetry_equiv_pos_as_xyz
 'x, y, z'
 '-x, y+1/2, -z+1/2'
 '-x, -y, -z'
 'x, -y-1/2, z-1/2'
 
_cell_length_a    23.5257
_cell_length_b     3.7972
_cell_length_c    16.7321
_cell_angle_alpha  90.000
_cell_angle_beta  104.852
_cell_angle_gamma  90.000
 
_shelx_F_squared_multiplier     1.000
 
loop_
 _refln_index_h
 _refln_index_k
 _refln_index_l
 _refln_F_squared_calc
 _refln_F_squared_meas
 _refln_F_squared_sigma
 _refln_observed_status
   4   0   0    29566.38        1.31      1.96 o
   5   0   0      536.04      525.08     11.45 o
   6   0   0     5391.42     4989.46    104.58 o
   7   0   0       55.40       59.84      6.43 o
   8   0   0       66.70       66.92      6.91 o
   9   0   0      378.98      352.11     10.54 o
  10   0   0       68.10      121.91     10.29 o
  11   0   0      128.12      126.55      6.83 o
  12   0   0       34.47       32.97      4.25 o
  13   0   0      764.26      727.43     19.16 o
  14   0   0     1607.04     1531.74     34.86 o
  15   0   0       11.59       19.50      3.97 o
  16   0   0     2104.91     2073.64     48.43 o
  17   0   0      388.25      355.11     15.16 o
  18   0   0      305.19      288.31     14.41 o
  19   0   0       62.37       66.46      8.05 o
  20   0   0       39.68       37.36      7.24 o
  21   0   0        1.35       -4.12      4.12 o
  22   0   0      141.77      113.73     10.81 o
  23   0   0       69.29       72.82     11.92 o
  24   0   0       34.06       32.63     11.62 o
  25   0   0       86.65      104.40     38.63 o
  26   0   0      362.58      374.44     26.44 o
  27   0   0       49.61       83.78     14.22 o
  28   0   0        1.86        8.51     11.13 o
  29   0   0       77.37       74.31     19.31 o
  30   0   0      140.87      183.33     30.45 o
   1   1   0       33.20       31.74      3.87 o
   2   1   0      190.59      170.43     19.56 o
   3   1   0       18.09        7.39      2.07 o
   4   1   0     9867.41     9468.06    162.19 o
   5   1   0     5263.22     5175.31     51.95 o
   6   1   0      776.75      770.04      9.15 o
   7   1   0     7527.46     7561.80     75.76 o
   8   1   0       60.50       48.81      2.49 o
   9   1   0     7031.73     7155.36     79.28 o
  10   1   0      385.21      417.75      7.48 o
  11   1   0     2787.25     2812.99     36.98 o
  12   1   0      966.51      992.62     14.87 o
  13   1   0     2288.06     2316.59     30.47 o
  14   1   0       12.50       12.87      2.26 o
  15   1   0      209.69      216.27      7.69 o
  16   1   0      282.85      283.33      8.55 o
  17   1   0      536.42      562.61     13.81 o
  18   1   0     1259.61     1269.22     24.53 o
  19   1   0      649.47      665.81     16.11 o
  20   1   0      249.09      210.05     15.65 o
  21   1   0      461.50      486.70     14.25 o
  22   1   0       17.61       21.79      5.10 o
  23   1   0        0.13       -3.28      4.13 o
  24   1   0       83.87       88.76      9.77 o
  25   1   0       80.78       50.37      8.68 o
  26   1   0       12.78       16.72      6.51 o
  27   1   0       44.89       43.58     17.22 o
  28   1   0       30.87       18.03      9.98 o
  29   1   0        1.35       10.02     12.60 o
  30   1   0        3.91        4.07      9.74 o
   0   2   0     2558.63     2249.80     65.86 o
   1   2   0      278.08      305.44     11.62 o
   2   2   0      171.53      158.56      6.49 o
   3   2   0      191.07      211.66      7.18 o
   4   2   0      486.21      414.01      9.27 o
   5   2   0       68.08       68.51      4.14 o
   6   2   0     1280.44     1342.21     19.38 o
   7   2   0        2.70       -1.64      1.64 o
   8   2   0      378.73      361.14      7.83 o
   9   2   0       25.25       24.48      2.86 o
  10   2   0      432.65      471.14     11.33 o
  11   2   0       79.09       88.49      5.78 o
  12   2   0      349.49      326.84      9.03 o
  13   2   0       96.82      106.89      8.79 o
  14   2   0      237.78      244.68     13.70 o
  15   2   0      287.46      257.24     21.59 o
  16   2   0      613.69      583.03     26.85 o
  17   2   0       17.39       18.64      6.01 o
  18   2   0       43.36       41.92      7.46 o
  19   2   0        6.91        4.07      5.62 o
  20   2   0      181.86      173.14     40.52 o
  21   2   0      400.50      463.63     21.56 o
  22   2   0        1.94       11.05      7.01 o
  23   2   0       15.26       23.51      7.84 o
  24   2   0       43.98       47.64     10.30 o
  25   2   0      149.57      152.25     22.38 o
  26   2   0        0.29        1.89      7.36 o
  27   2   0        5.86       -0.08      8.00 o
  28   2   0       18.01       21.80      9.92 o
   1   3   0      227.40      220.85      9.45 o
   2   3   0      159.75      187.06      8.84 o
   3   3   0      426.48      409.80     26.22 o
   4   3   0       32.83       55.32     14.40 o
   5   3   0      203.65      218.11      8.98 o
   6   3   0      196.45      208.34     29.95 o
   7   3   0      125.14      127.48      5.91 o
   8   3   0       85.66      106.51      6.04 o
   9   3   0       63.77       68.21      6.63 o
  10   3   0        6.46        4.21      3.95 o
  11   3   0       19.75       13.70      5.11 o
  12   3   0        0.12       -3.81      3.81 o
  13   3   0        4.09        2.56      4.62 o
  14   3   0      167.23      173.20     23.68 o
  15   3   0      164.39      148.27     18.51 o
  16   3   0        1.34        4.18      5.85 o
  17   3   0        8.85       12.32      6.05 o
  18   3   0        7.31        9.68      6.21 o
  19   3   0       39.67       37.22      9.67 o
  20   3   0       22.21       27.57      8.20 o
  21   3   0        3.25        9.37      7.16 o
  22   3   0        0.40        3.08      6.58 o
  23   3   0        2.14       -3.95      6.53 o
  24   3   0        9.78        4.39     12.07 o
   1   4   0        2.10      -14.08     14.08 o
   2   4   0        1.21       -8.84     14.40 o
   3   4   0       19.33       57.62     26.52 o
   4   4   0       49.07       55.47      8.05 o
   5   4   0        0.13       -2.73      7.20 o
   6   4   0        5.21       12.02      5.96 o
   7   4   0        4.05        6.34      6.18 o
   8   4   0       26.03       25.27      7.73 o
   9   4   0        0.27       -3.76      5.98 o
  10   4   0       27.49       30.82      6.22 o
  11   4   0        0.12       -4.33      4.33 o
  12   4   0       27.57       25.78     12.02 o
  13   4   0       10.81        6.90      5.65 o
  14   4   0        1.32        7.16      5.41 o
  15   4   0        1.77       -0.33      7.25 o
  16   4   0        8.16        3.40      5.91 o
  17   4   0        0.00        3.36      7.23 o
  18   4   0        3.65        1.54      6.24 o
  19   4   0        8.41       11.57      9.23 o
   1   5   0        0.73        4.11     14.63 o
   2   5   0        0.46        1.83     13.37 o
   3   5   0        1.72       13.78     15.19 o
   4   5   0        2.84        1.42     13.76 o
   5   5   0        9.55       19.37     14.03 o
   6   5   0        0.00       -0.75      6.57 o
 -30   1   1        2.73        0.34      9.66 o
 -29   1   1       37.01       34.61     11.69 o
 -28   1   1        6.39       -3.18      8.49 o
 -27   1   1        1.19        8.24      8.76 o
 -26   1   1        0.12        3.10      5.43 o
 -25   1   1       60.18       59.36      7.17 o
 -24   1   1       50.56       36.34      7.92 o
 -23   1   1        0.07        0.69      4.05 o
 -22   1   1        0.82       -1.61      3.84 o
 -21   1   1      291.26      266.61     10.86 o
 -20   1   1      151.96      151.43      9.83 o
 -19   1   1      177.02      187.80     10.05 o
 -18   1   1      752.30      717.45     15.33 o
 -17   1   1       67.16       84.14      5.65 o
 -16   1   1       62.82       63.23      5.16 o
 -15   1   1      688.10      688.86     12.75 o
 -14   1   1      116.88      111.27      4.91 o
 -13   1   1      217.99      230.56      6.46 o
 -12   1   1      516.50      563.46     10.25 o
 -11   1   1      229.92      246.08      8.38 o
 -10   1   1      215.49      227.35      7.76 o
  -9   1   1      710.18      774.54     11.65 o
  -8   1   1      412.04      397.37      7.08 o
  -7   1   1     2357.59     2532.79     27.85 o
  -6   1   1       90.80       88.27      2.94 o
  -5   1   1      716.64      736.21     11.31 o
  -4   1   1      228.66      197.10      6.66 o
  -3   1   1    34015.90    29097.91   4267.39 o
  -2   1   1      678.31      643.69     50.25 o
  -1   1   1    10662.10     9517.22    592.53 o
   0   1   1     3063.41     3125.85     76.39 o
   1   1   1     5624.98     5591.15    134.11 o
   2   1   1     1659.05     1648.24     32.99 o
   3   1   1     2500.83     2177.28     67.62 o
   4   1   1      201.27      205.43      3.42 o
   5   1   1        0.05       -0.73      0.73 o
   6   1   1       42.92       42.05      2.53 o
   7   1   1        8.05        4.79      1.23 o
   8   1   1      131.58      121.53      6.04 o
   9   1   1       21.39       20.64      1.92 o
  10   1   1       70.75       75.53      3.20 o
  11   1   1      271.10      301.89      6.95 o
  12   1   1        0.02       -0.60      1.76 o
  13   1   1     1124.11     1166.76     17.30 o
  14   1   1        4.31        8.02      2.22 o
  15   1   1      209.86      216.64      7.48 o
  16   1   1      225.47      215.59      7.53 o
  17   1   1      137.88      139.46      9.44 o
  18   1   1      100.65       97.79      6.54 o
  19   1   1      140.82      153.19      8.18 o
  20   1   1      152.23      144.05      8.31 o
  21   1   1      105.17       96.01      9.50 o
  22   1   1      158.91      167.60     13.03 o
  23   1   1      275.34      280.52     13.32 o
  24   1   1       29.82       27.39      6.02 o
  25   1   1       13.52       12.51      6.35 o
  26   1   1       49.63       62.92      9.39 o
  27   1   1       26.67       16.95      7.45 o
  28   1   1       16.56       18.83      9.80 o
  29   1   1        0.35       -3.20      8.89 o
 -28   2   1       21.97       19.59     12.33 o
 -27   2   1        4.95       -3.39      9.21 o
 -26   2   1       28.18       31.22     11.83 o
 -25   2   1       18.74        9.96      8.29 o
 -24   2   1        0.68        2.47      6.69 o
 -23   2   1       36.10       39.45      9.20 o
 -22   2   1      104.28      136.97     17.18 o
 -21   2   1       93.52      112.28     12.55 o
 -20   2   1        4.12       -4.23      4.23 o
 -19   2   1        0.37       -1.89      4.75 o
 -18   2   1        2.64       -0.55      5.66 o
 -17   2   1        0.35       -2.74      4.50 o
 -16   2   1      481.26      479.05     24.43 o
 -15   2   1      724.00      740.56     18.81 o
 -14   2   1      114.48      120.98     11.21 o
 -13   2   1        0.16       -0.21      2.32 o
 -12   2   1      538.07      568.46     15.19 o
 -11   2   1        0.11        0.95      2.38 o
 -10   2   1       38.78       36.58      3.33 o
  -9   2   1      598.40      649.50     16.94 o
  -8   2   1       83.21       89.04      5.17 o
  -7   2   1      206.71      191.07     11.88 o
  -6   2   1     1326.13     1336.16     35.63 o
  -5   2   1     3295.96     3449.62     56.86 o
  -4   2   1      855.64      848.49     16.92 o
  -3   2   1     2542.26     2627.23     49.98 o
  -2   2   1      581.12      593.27     15.12 o
  -1   2   1      135.17      149.42      7.94 o
   0   2   1      882.96      854.64     18.34 o
   1   2   1      123.92      131.71      6.73 o
   2   2   1      206.40      206.54      9.00 o
   3   2   1       91.00       95.18      7.43 o
   4   2   1     1533.16     1519.30     23.56 o
   5   2   1        0.05       -1.32      1.32 o
   6   2   1      324.72      322.88      7.24 o
   7   2   1      862.06      926.86     15.63 o
   8   2   1     1150.20     1223.77     24.44 o
   9   2   1       17.76       22.03      2.79 o
  10   2   1      294.02      308.46      9.71 o
  11   2   1       73.42       84.68      7.22 o
  12   2   1      891.27      902.78     23.17 o
  13   2   1       12.59       17.07      3.68 o
  14   2   1     1052.68     1063.06     31.29 o
  15   2   1      124.30      115.85     18.06 o
  16   2   1      317.56      277.90     18.66 o
  17   2   1      432.33      430.14     18.86 o
  18   2   1      119.08      124.09     11.89 o
  19   2   1      113.28      100.11     15.80 o
  20   2   1       71.65       78.10     10.91 o
  21   2   1       31.33       18.94     14.44 o
  22   2   1       52.78       61.26     19.67 o
  23   2   1      141.90      124.76     16.37 o
  24   2   1       43.75       40.11      9.86 o
  25   2   1        1.28        4.52      7.83 o
  26   2   1       28.30       29.19      9.88 o
  27   2   1        1.34        6.26      8.53 o
 -25   3   1       19.43       37.03     19.30 o
 -24   3   1        4.33        6.90      7.94 o
 -23   3   1      120.17      136.75     34.70 o
 -22   3   1       17.95       31.80      9.94 o
 -21   3   1       25.04       18.67      9.57 o
 -20   3   1      103.15      118.73     29.53 o
 -19   3   1        0.19       -1.14      5.41 o
 -18   3   1        0.02        5.80      5.50 o
 -17   3   1        0.27       -6.50      8.71 o
 -16   3   1       51.44       56.67      8.48 o
 -15   3   1       47.86       42.24     11.19 o
 -14   3   1        1.21       -3.22      4.33 o
 -13   3   1       16.70       11.64      4.95 o
 -12   3   1      119.72      124.36      9.69 o
 -11   3   1       19.74       20.57      4.77 o
 -10   3   1       50.29       51.95      5.78 o
  -9   3   1        0.59       -2.91      3.73 o
  -8   3   1       60.14       72.45      4.64 o
  -7   3   1        7.60        8.67      4.88 o
  -6   3   1       65.76       63.07      5.65 o
  -5   3   1       28.45       26.71      3.90 o
  -4   3   1      131.76      144.76      7.10 o
  -3   3   1      354.24      361.15     14.99 o
  -2   3   1       96.43       80.70      7.86 o
  -1   3   1       84.25       86.11     11.29 o
   0   3   1      123.18      138.81     11.30 o
   1   3   1       82.63       81.90     13.36 o
   2   3   1       14.23       18.08      4.61 o
   3   3   1      643.84      687.40     20.85 o
   4   3   1       70.11       78.55      6.60 o
   5   3   1      181.42      184.83     10.06 o
   6   3   1        3.71        5.05      2.41 o
   7   3   1       61.44       67.06      4.68 o
   8   3   1       36.43       40.07      4.79 o
   9   3   1      188.90      218.97     11.03 o
  10   3   1        0.64        1.45      3.78 o
  11   3   1        0.86       -0.63      3.93 o
  12   3   1        0.04       11.20      4.84 o
  13   3   1      719.75      754.54     25.01 o
  14   3   1        3.26        4.72      5.34 o
  15   3   1        9.64        7.23      5.64 o
  16   3   1       28.92       24.52      6.61 o
  17   3   1       66.39      103.85     24.25 o
  18   3   1       68.98       62.70      9.40 o
  19   3   1       27.94       40.58     11.99 o
  20   3   1        1.35        1.71      6.17 o
  21   3   1        3.03        5.78      6.11 o
  22   3   1        4.80        6.28      7.00 o
  23   3   1        8.47        4.11     16.48 o
  24   3   1        0.01       10.56      8.17 o
 -19   4   1        5.04        2.68      6.99 o
 -18   4   1       23.55       28.84     15.83 o
 -17   4   1      101.64       90.66     11.13 o
 -16   4   1       24.75       31.70      9.81 o
 -15   4   1        3.49        2.08      9.44 o
 -14   4   1       60.25       62.02     11.23 o
 -13   4   1      113.15      139.18     11.56 o
 -12   4   1        9.09       13.06     12.80 o
 -11   4   1       19.64       20.81      6.60 o
 -10   4   1       20.34       22.89      5.73 o
  -9   4   1       26.56       33.61      8.08 o
  -8   4   1        7.06        5.32      3.88 o
  -7   4   1       40.15       39.87      8.85 o
  -6   4   1       15.88        1.96     17.68 o
  -5   4   1       38.74       44.72     10.15 o
  -4   4   1        6.04       15.51      5.64 o
  -3   4   1       11.28        1.64     16.04 o
  -2   4   1       65.68       61.87     25.53 o
  -1   4   1        3.22       -8.51     14.73 o
   0   4   1       41.20       56.31     20.95 o
   1   4   1       24.53       32.08     21.93 o
   2   4   1       32.63       46.81     25.21 o
   3   4   1       26.74       31.10     22.26 o
   4   4   1       10.58        8.67      6.06 o
   5   4   1        6.69        8.31      5.40 o
   6   4   1        9.83       20.38      6.86 o
   7   4   1       12.09       10.81     10.34 o
   8   4   1        0.04       -0.35      3.95 o
   9   4   1        3.35        3.86      4.44 o
  10   4   1        1.47        7.13      9.20 o
  11   4   1       22.78       15.84      6.36 o
  12   4   1       11.25       12.16      5.62 o
  13   4   1        0.85       -4.55      4.55 o
  14   4   1        1.57        1.07      5.22 o
  15   4   1        0.02        1.25     10.79 o
  16   4   1       40.80       48.47      8.69 o
  17   4   1       15.85       18.54      7.48 o
  18   4   1        0.93        2.53      6.38 o
  -7   5   1        1.42       13.09     25.86 o
  -6   5   1        1.91       11.20      7.44 o
  -5   5   1        0.00        9.40      8.93 o
  -4   5   1       10.43       18.54      8.23 o
  -3   5   1        0.14        4.41     14.45 o
  -2   5   1        4.44       12.48     15.10 o
  -1   5   1        8.30       12.85     15.74 o
   0   5   1       27.04       41.23     19.67 o
   1   5   1        1.22       13.91     16.20 o
   2   5   1        4.45       -7.16     13.10 o
   3   5   1        0.09       13.41     15.41 o
   4   5   1       19.26       23.94     16.89 o
   5   5   1       10.26       32.04      8.66 o
   6   5   1        0.02       -0.59     20.46 o
 -31   0   2       29.90       24.23     16.04 o
 -30   0   2        2.81       -1.31     12.77 o
 -29   0   2        2.94       -6.22     10.80 o
 -28   0   2        1.69        5.24     10.48 o
 -27   0   2       10.06       28.92      9.91 o
 -26   0   2      102.57      127.46     15.72 o
 -25   0   2        0.37       -0.70      6.67 o
 -24   0   2      222.99      233.54     19.66 o
 -23   0   2      423.56      410.98     23.37 o
 -22   0   2      568.50      589.51     22.42 o
 -21   0   2     3006.55     3091.62     71.04 o
 -20   0   2      598.73      609.79     21.92 o
 -19   0   2      135.02      142.03     10.60 o
 -18   0   2     2529.20     2529.57     60.72 o
 -17   0   2      718.52      710.48     19.38 o
 -16   0   2      246.38      243.15     10.34 o
 -15   0   2     3020.23     2996.56     59.05 o
 -14   0   2     1004.56     1064.26     24.51 o
 -13   0   2     2360.94     2504.56     49.47 o
 -12   0   2       63.75       63.31      3.98 o
 -11   0   2     5562.10     5320.69     97.67 o
 -10   0   2     9648.02    10175.65    181.98 o
  -9   0   2      401.17      384.25     10.46 o
  -8   0   2        2.59       -1.69      1.69 o
  -7   0   2    20920.12    20543.23    394.21 o
  -6   0   2      193.68      197.35     11.40 o
  -5   0   2      128.54       89.87      7.42 o
   3   0   2       48.93       -5.07      5.07 o
   4   0   2     1384.33     1365.50     28.47 o
   5   0   2    17940.70    17094.89    384.77 o
   6   0   2     3526.80     3600.20     57.27 o
   7   0   2     1571.97     1544.20     30.47 o
   8   0   2    11585.33    11861.92    206.92 o
   9   0   2     2174.76     1975.62     38.84 o
  10   0   2     4244.27     4316.14     79.49 o
  11   0   2     3068.91     3271.24     67.78 o
  12   0   2     1083.31     1170.02     35.65 o
  13   0   2     1712.85     1711.31     48.84 o
  14   0   2      870.01      886.06     30.31 o
  15   0   2        8.50        5.71      5.89 o
  16   0   2     2985.61     3188.23    124.24 o
  17   0   2      670.42      720.78     28.55 o
  18   0   2      721.42      783.30     30.55 o
  19   0   2     1317.31     1402.86     63.35 o
  20   0   2     1051.11     1164.47     41.42 o
  21   0   2     1130.15     1092.78     40.37 o
  22   0   2      242.03      278.72     21.39 o
  23   0   2        3.22       -6.71      6.71 o
  24   0   2        9.08        4.89      7.27 o
  25   0   2        9.11        2.72      7.39 o
  26   0   2        9.42        3.78      8.18 o
  27   0   2       52.67       59.25     17.68 o
  28   0   2        9.16        4.58     11.46 o
  29   0   2       68.14       79.88     21.28 o
 -30   1   2        1.25        1.25      8.26 o
 -29   1   2        2.72        6.48      9.37 o
 -28   1   2       19.80       15.55     10.11 o
 -27   1   2       50.23       44.32     11.65 o
 -26   1   2        5.65        7.87      7.00 o
 -25   1   2       98.43      134.47     11.81 o
 -24   1   2        1.06       -1.61      4.93 o
 -23   1   2       83.54       85.58      8.88 o
 -22   1   2        3.71        2.64      4.75 o
 -21   1   2      210.96      231.15     11.44 o
 -20   1   2      111.10      117.38     10.79 o
 -19   1   2      201.64      188.35     10.24 o
 -18   1   2      651.87      618.15     14.05 o
 -17   1   2        0.40        5.11      2.47 o
 -16   1   2      753.64      766.67     15.12 o
 -15   1   2      102.08      120.67      4.66 o
 -14   1   2      453.94      434.64      9.13 o
 -13   1   2        8.43        7.11      2.20 o
 -12   1   2      704.36      624.15     10.40 o
 -11   1   2     1403.21     1338.55     18.67 o
 -10   1   2        0.51        2.03      1.37 o
  -9   1   2     2808.08     2930.04     38.35 o
  -8   1   2     6727.83     6574.47    107.22 o
  -7   1   2     1149.66     1152.57     14.78 o
  -6   1   2     1887.09     1836.14     31.49 o
  -5   1   2      222.48      242.87      6.08 o
  -4   1   2    16191.80    16174.03    238.96 o
  -2   1   2    22322.57    21503.72    753.27 o
  -1   1   2      278.71      243.13     12.41 o
   0   1   2     6233.34     5888.14    174.25 o
   1   1   2     2105.04     1961.23     49.09 o
   2   1   2     7021.01     6532.60     96.87 o
   3   1   2      727.09      667.76      9.71 o
   4   1   2     1685.74     1695.77     18.26 o
   5   1   2      348.83      312.84      5.55 o
   6   1   2     1642.27     1567.20     18.44 o
   7   1   2       36.34       32.67      1.80 o
   8   1   2      100.62      103.85      4.35 o
   9   1   2      486.50      526.49      8.73 o
  10   1   2     1841.33     1799.60     23.48 o
  11   1   2     3356.30     3445.98     42.32 o
  12   1   2        2.80        5.42      1.87 o
  13   1   2      593.79      562.09      9.89 o
  14   1   2      166.62      154.52      7.83 o
  15   1   2        4.51        2.46      2.47 o
  16   1   2       13.27       14.10      3.13 o
  17   1   2      258.34      246.99      8.65 o
  18   1   2        0.05       -2.78      2.78 o
  19   1   2        0.12       -2.90      3.39 o
  20   1   2      211.92      204.67     16.12 o
  21   1   2      148.53      138.30      9.36 o
  22   1   2        1.65       -0.71      4.17 o
  23   1   2      432.11      493.94     29.16 o
  24   1   2        8.84        7.89      5.96 o
  25   1   2        0.27       -2.49      5.53 o
  26   1   2       40.24       42.04      8.53 o
  27   1   2      187.28      208.83     21.85 o
  28   1   2        0.13        1.26      9.36 o
  29   1   2        8.45       11.03      9.99 o
 -28   2   2        2.07        0.85      8.12 o
 -27   2   2        5.25       24.08      9.23 o
 -26   2   2       53.02       51.07     10.50 o
 -25   2   2       11.64       14.32     10.71 o
 -24   2   2       11.82        8.55      7.06 o
 -23   2   2       80.31       74.42     11.32 o
 -22   2   2        7.22       10.94      9.21 o
 -21   2   2       21.57       19.75      7.40 o
 -20   2   2      120.66       89.97     10.79 o
 -19   2   2      139.34      112.11     15.78 o
 -18   2   2        1.67       -1.22      4.73 o
 -17   2   2        5.47        9.28      4.45 o
 -16   2   2      123.52      121.41      9.82 o
 -15   2   2      287.84      268.92     15.47 o
 -14   2   2        1.12       -0.91      1.69 o
 -13   2   2      132.95      142.55      6.15 o
 -12   2   2        5.05        6.97      2.28 o
 -11   2   2      918.21      936.03     16.28 o
 -10   2   2        0.75        5.57      2.44 o
  -9   2   2       19.71       35.64      3.13 o
  -8   2   2      167.84      190.33      6.18 o
  -7   2   2     4528.34     4540.46     65.09 o
  -6   2   2      807.31      835.17     19.44 o
  -5   2   2      243.98      299.67     17.61 o
  -4   2   2     1041.36     1026.58     21.67 o
  -3   2   2     4959.71     5036.30     80.53 o
  -2   2   2     1263.41     1288.11     36.93 o
  -1   2   2      188.15      206.95      8.68 o
   0   2   2        0.89       -1.45      2.44 o
   1   2   2     1415.97     1324.97     26.74 o
   2   2   2      239.94      261.12     10.98 o
   3   2   2       26.77       28.30      1.73 o
   4   2   2      564.38      584.53      9.72 o
   5   2   2     1223.66     1153.47     19.25 o
   6   2   2      416.72      438.56      8.33 o
   7   2   2        2.49       -0.02      1.99 o
   8   2   2      189.88      195.56     10.83 o
   9   2   2      683.30      699.32     14.47 o
  10   2   2      743.29      752.26     17.22 o
  11   2   2       22.87       19.01      3.14 o
  12   2   2        7.38        6.30      2.80 o
  13   2   2      214.69      192.58     12.78 o
  14   2   2      790.11      869.25     39.02 o
  15   2   2       13.41        5.23      5.08 o
  16   2   2       50.00       60.25      9.80 o
  17   2   2       62.59       56.28      8.46 o
  18   2   2      193.05      218.40     15.44 o
  19   2   2       50.57       50.40      8.78 o
  20   2   2       27.38       21.89      7.24 o
  21   2   2        0.02       -1.77      5.90 o
  22   2   2       16.63       10.55      7.39 o
  23   2   2       38.65       48.52     19.51 o
  24   2   2       63.00       63.76     11.68 o
  25   2   2        0.38        5.05      8.02 o
  26   2   2        6.35       -0.26      7.82 o
  27   2   2       14.09       10.69     15.39 o
 -25   3   2       31.66       57.75     13.15 o
 -24   3   2      115.67      133.90     20.29 o
 -23   3   2       22.93       42.30      9.77 o
 -22   3   2        1.17        7.86      7.24 o
 -21   3   2        3.56        9.55      6.84 o
 -20   3   2       68.29       66.66     13.55 o
 -19   3   2        0.21       -3.32      5.44 o
 -18   3   2       12.02       16.00     12.03 o
 -17   3   2        6.40        8.84      8.80 o
 -16   3   2      400.16      368.36     17.35 o
 -15   3   2       14.45       13.40      5.02 o
 -14   3   2        0.02       -3.24      3.65 o
 -13   3   2        0.66        1.46      4.12 o
 -12   3   2      172.34      175.50     17.01 o
 -11   3   2       22.16       31.32      5.25 o
 -10   3   2      101.09       99.31     11.58 o
  -9   3   2       17.03       13.30      8.84 o
  -8   3   2        0.22       -3.88      3.88 o
  -7   3   2        7.86       -1.01      5.10 o
  -6   3   2       68.42       64.32      6.14 o
  -5   3   2       15.44       15.01      3.60 o
  -4   3   2        0.09       -0.79      2.66 o
  -3   3   2       26.95       28.95      4.86 o
  -2   3   2      109.51      112.42      8.77 o
  -1   3   2        1.79        1.56      3.92 o
   0   3   2      222.99      230.95     13.47 o
   1   3   2        7.48        9.47      5.00 o
   2   3   2      589.49      584.16     30.67 o
   3   3   2       44.45       44.15     11.68 o
   4   3   2        7.00        8.92      2.73 o
   5   3   2       32.98       34.03      3.08 o
   6   3   2      494.36      515.43     12.64 o
   7   3   2        9.10       13.10      3.63 o
   8   3   2       23.99       18.96      4.22 o
   9   3   2      125.82      134.89     17.06 o
  10   3   2      205.99      201.23     18.81 o
  11   3   2      244.40      244.47     16.30 o
  12   3   2       29.99       26.68      6.29 o
  13   3   2      256.87      265.14     16.74 o
  14   3   2      291.30      309.68     33.87 o
  15   3   2       26.06       14.09      5.78 o
  16   3   2       12.76       20.90      6.77 o
  17   3   2       86.37       79.22     10.12 o
  18   3   2        8.25        9.45      5.93 o
  19   3   2       21.67       19.69      7.56 o
  20   3   2        0.99        0.52      6.53 o
  21   3   2        0.54        6.31      6.50 o
  22   3   2        4.96        4.42      8.83 o
  23   3   2       15.67       22.96      9.19 o
  24   3   2        0.00       -0.52      9.63 o
 -19   4   2        0.59       10.00      7.28 o
 -18   4   2        7.67       21.90      9.17 o
 -17   4   2        4.20       17.69      6.62 o
 -16   4   2        0.20        7.69      6.33 o
 -15   4   2       12.21        5.08     10.92 o
 -14   4   2        9.94       -0.32      5.37 o
 -13   4   2        0.38       -3.37     10.75 o
 -12   4   2        1.23       -4.25      4.25 o
 -11   4   2       32.42       28.47      6.43 o
 -10   4   2        0.58       -1.84      8.69 o
  -9   4   2       16.85       20.36      4.74 o
  -8   4   2        8.33        0.70      5.62 o
  -7   4   2       44.03       44.99      8.93 o
  -6   4   2        0.08       -2.12      4.84 o
  -5   4   2       16.62       18.84      6.11 o
  -4   4   2        6.16       10.72      5.41 o
  -3   4   2       60.52       65.02      9.69 o
  -2   4   2       17.98       22.63     15.39 o
  -1   4   2        0.05        1.49      9.02 o
   0   4   2       79.07       72.91     14.69 o
   1   4   2       81.69      113.32     17.75 o
   2   4   2        8.17        5.81     10.70 o
   3   4   2       21.90       29.00     12.07 o
   4   4   2       60.34       75.42     15.44 o
   5   4   2      101.56      106.26      7.30 o
   6   4   2        0.04        5.55      4.01 o
   7   4   2        0.49       -0.69      4.87 o
   8   4   2        5.62        6.55      4.60 o
   9   4   2      103.41       97.82      8.89 o
  10   4   2        8.04       12.26      5.47 o
  11   4   2        6.05        4.32      5.12 o
  12   4   2        2.20        5.42      6.37 o
  13   4   2       31.59       29.78      6.96 o
  14   4   2        2.03        2.14      6.59 o
  15   4   2       14.95       16.01      9.95 o
  16   4   2        1.26       -3.79      5.74 o
  17   4   2        7.89        6.51      6.81 o
  18   4   2       10.10       10.52      6.89 o
  -6   5   2        0.61       13.14      7.80 o
  -5   5   2        0.01        8.23     17.06 o
  -4   5   2       15.48       23.86      7.80 o
  -3   5   2        1.17       -0.72      6.56 o
  -2   5   2        0.79        9.82     14.03 o
  -1   5   2        0.26        5.61     14.23 o
   0   5   2       33.22       13.96     16.36 o
   1   5   2        5.55       28.15     23.24 o
   2   5   2        0.26       -8.51     18.01 o
   3   5   2       11.06       33.06     26.52 o
   4   5   2        5.44       16.04     22.26 o
   5   5   2       28.74       30.67      8.56 o
 -30   1   3       12.53       17.41     14.73 o
 -29   1   3        5.18       -4.91      8.06 o
 -28   1   3        4.46       -0.88      7.94 o
 -27   1   3       17.22       10.11      8.56 o
 -26   1   3        0.00        2.20      6.42 o
 -25   1   3       56.01       55.29     11.29 o
 -24   1   3      237.70      263.74     16.00 o
 -23   1   3      144.50      162.73     11.96 o
 -22   1   3       43.36       45.55      6.87 o
 -21   1   3      348.73      365.05     13.61 o
 -20   1   3       67.96       83.64      7.13 o
 -19   1   3        0.68       -2.63      2.63 o
 -18   1   3      294.69      305.63      9.29 o
 -17   1   3        0.37        0.80      2.37 o
 -16   1   3       64.38       75.34      4.09 o
 -15   1   3      128.03      141.74      7.05 o
 -14   1   3       45.26       40.07      3.62 o
 -13   1   3     1097.02     1137.46     16.72 o
 -12   1   3      512.42      584.62     10.02 o
 -11   1   3        1.80        0.08      1.53 o
 -10   1   3        8.12        8.65      1.75 o
  -9   1   3      168.17      195.61      5.38 o
  -8   1   3      887.41      975.90     21.86 o
  -7   1   3     1521.59     1646.67     20.65 o
  -6   1   3     1983.08     2075.30     27.10 o
  -5   1   3       69.40       77.55      2.95 o
  -4   1   3      750.39      787.24     12.06 o
  -3   1   3       13.14       14.60      1.23 o
  -2   1   3     3064.19     3133.87     36.44 o
  -1   1   3      619.93      645.74      8.35 o
   0   1   3        2.17       -0.91      0.91 o
   1   1   3       62.60       65.07      2.40 o
   2   1   3     1317.29     1335.37     18.03 o
   3   1   3      965.39     1012.81     13.60 o
   4   1   3       35.65       29.65      3.78 o
   5   1   3     2050.76     2045.02     26.93 o
   6   1   3      793.14      782.62     11.38 o
   7   1   3       97.82      100.96      3.86 o
   8   1   3     2276.17     2549.90     33.80 o
   9   1   3      212.83      219.45      5.38 o
  10   1   3      182.50      200.23      6.15 o
  11   1   3      183.05      196.74      7.83 o
  12   1   3      110.82      132.83      5.02 o
  13   1   3      614.14      585.77     11.14 o
  14   1   3       85.07       89.82      4.44 o
  15   1   3      561.93      575.25     12.71 o
  16   1   3        1.41        0.10      2.79 o
  17   1   3      123.51      118.02      6.56 o
  18   1   3      961.81     1004.19     21.36 o
  19   1   3      475.48      483.22     14.10 o
  20   1   3      110.86      118.55      7.84 o
  21   1   3        0.24        0.59      3.96 o
  22   1   3        0.06       -4.09      4.09 o
  23   1   3        0.06       -0.20      5.21 o
  24   1   3        1.74        3.14      5.53 o
  25   1   3        5.10        3.57      6.06 o
  26   1   3        5.41        1.59      8.64 o
  27   1   3        2.80       -1.04      8.66 o
  28   1   3       36.70       22.74     15.06 o
 -29   2   3        1.82       -7.73      7.73 o
 -28   2   3       25.31       32.57     25.81 o
 -27   2   3      126.46      133.82     22.28 o
 -26   2   3       47.03       62.99     15.25 o
 -25   2   3       57.21       55.32     11.96 o
 -24   2   3      188.17      229.42     23.24 o
 -23   2   3        3.81       -2.26      5.89 o
 -22   2   3        0.71       -0.42      5.46 o
 -21   2   3       12.88       -3.64      5.31 o
 -20   2   3       35.95       41.98      6.92 o
 -19   2   3       13.41       13.13      4.93 o
 -18   2   3      219.11      226.09     24.90 o
 -17   2   3      163.17      154.25     11.01 o
 -16   2   3      258.49      277.53     19.13 o
 -15   2   3        0.16       -2.44      2.44 o
 -14   2   3      203.21      196.22      7.64 o
 -13   2   3       16.41       23.46      2.49 o
 -12   2   3       90.91       96.22      6.28 o
 -11   2   3       17.40       22.46      2.80 o
 -10   2   3      157.95      157.76      6.78 o
  -9   2   3      219.04      223.89      8.74 o
  -8   2   3        9.36       15.19      2.55 o
  -7   2   3     3534.74     3667.33     48.96 o
  -6   2   3     5280.74     5546.26     98.68 o
  -5   2   3      912.38      943.92     19.70 o
  -4   2   3     1436.29     1473.22     28.83 o
  -3   2   3     1212.76     1212.02     23.40 o
  -2   2   3      251.00      294.25      8.22 o
  -1   2   3      482.20      496.64     10.22 o
   0   2   3     1010.59     1022.40     19.11 o
   1   2   3        5.22        4.50      1.77 o
   2   2   3      150.88      142.40      4.17 o
   3   2   3       30.81       31.56      2.31 o
   4   2   3       10.23        7.52      1.94 o
   5   2   3       35.63       38.37      2.64 o
   6   2   3      344.93      338.32      7.45 o
   7   2   3       92.61       83.51      3.99 o
   8   2   3      619.80      622.17     11.70 o
   9   2   3      293.63      300.43      9.85 o
  10   2   3      619.80      616.95     17.38 o
  11   2   3      138.20      166.11      9.38 o
  12   2   3       11.28        8.59      3.91 o
  13   2   3      168.39      169.56     15.88 o
  14   2   3      133.69      128.20      9.00 o
  15   2   3        7.78        8.51      4.45 o
  16   2   3       10.74        1.69      5.08 o
  17   2   3        0.50       -2.40      4.59 o
  18   2   3       94.82       83.82     10.27 o
  19   2   3        7.60       -0.60      5.43 o
  20   2   3       56.10       73.65     21.68 o
  21   2   3        8.30        1.47      6.06 o
  22   2   3        2.51        5.45      6.36 o
  23   2   3        0.19        4.38     10.75 o
  24   2   3       98.25      116.43     14.64 o
  25   2   3       19.60       10.90      9.78 o
  26   2   3        1.48        4.64      8.19 o
 -25   3   3       10.48       12.09      9.25 o
 -24   3   3        6.69        8.39      7.43 o
 -23   3   3       48.08       58.63     10.50 o
 -22   3   3        3.04       -0.15      6.60 o
 -21   3   3       17.78       25.23     12.35 o
 -20   3   3        4.04        8.95      7.43 o
 -19   3   3       15.75       19.17      8.76 o
 -18   3   3      215.83      231.15     23.91 o
 -17   3   3       84.32       78.30      8.80 o
 -16   3   3       12.12        5.79      4.84 o
 -15   3   3        1.08        1.97      5.10 o
 -14   3   3       60.94       74.34      7.83 o
 -13   3   3       58.74       58.46     10.06 o
 -12   3   3        4.69        0.66      3.84 o
 -11   3   3      234.58      233.37     29.44 o
 -10   3   3      359.05      341.28     13.30 o
  -9   3   3       27.88       20.77      4.58 o
  -8   3   3       49.11       45.00      4.08 o
  -7   3   3     1630.75     1516.58     41.73 o
  -6   3   3      622.64      597.75     21.34 o
  -5   3   3        5.48       10.75      3.73 o
  -4   3   3       23.00       23.43      4.44 o
  -3   3   3      251.84      244.56     10.30 o
  -2   3   3      283.78      306.89     18.53 o
  -1   3   3        0.69        1.81      3.87 o
   0   3   3        0.47       -2.69      2.69 o
   1   3   3        0.86       -2.52      2.60 o
   2   3   3       52.28       59.55      4.61 o
   3   3   3       56.46       75.86      4.40 o
   4   3   3       45.44       54.74      3.62 o
   5   3   3        4.61        1.99      2.26 o
   6   3   3       56.02       57.77      7.33 o
   7   3   3       18.86       20.13      4.12 o
   8   3   3       44.28       58.70      6.09 o
   9   3   3      113.45      115.67      8.65 o
  10   3   3       19.16       18.50      5.01 o
  11   3   3      174.00      181.01     11.01 o
  12   3   3        4.42        1.54      5.58 o
  13   3   3        9.92        6.50      4.94 o
  14   3   3       89.62       77.54     14.26 o
  15   3   3       84.77       86.20     18.03 o
  16   3   3        6.27        3.07      5.35 o
  17   3   3        0.82        5.17      5.22 o
  18   3   3       37.05       40.81      8.50 o
  19   3   3        0.58       -2.08      5.79 o
  20   3   3        4.35        4.23      8.10 o
  21   3   3        0.83       -1.23      6.28 o
  22   3   3       10.94       12.68      7.49 o
  23   3   3        0.22        4.07      7.61 o
 -19   4   3        5.46       -2.51      6.38 o
 -18   4   3        9.03       14.06      6.89 o
 -17   4   3        0.94        8.35      6.29 o
 -16   4   3        6.64       15.47      6.99 o
 -15   4   3        0.07        0.79      5.59 o
 -14   4   3        2.99        6.42      5.90 o
 -13   4   3        9.90        9.58      5.32 o
 -12   4   3       63.30       62.95      7.64 o
 -11   4   3       20.81        3.40      4.99 o
 -10   4   3       25.59       27.61      5.29 o
  -9   4   3        0.75       -3.17      3.62 o
  -8   4   3       29.04       38.50      7.80 o
  -7   4   3       19.13       11.86      8.55 o
  -6   4   3       40.93       40.13     11.30 o
  -5   4   3        1.75        7.51      5.80 o
  -4   4   3        6.66        4.39      5.83 o
  -3   4   3       31.92       32.77      6.48 o
  -2   4   3       42.91       35.75     11.51 o
  -1   4   3       87.21       81.44      8.32 o
   0   4   3      275.60      278.08     13.87 o
   1   4   3       32.69       30.11      6.01 o
   2   4   3       44.39       37.34      6.84 o
   3   4   3      180.76      172.31      8.82 o
   4   4   3      129.49      130.08      8.11 o
   5   4   3       69.54       77.01      6.90 o
   6   4   3       65.43       70.38      9.59 o
   7   4   3      116.08      126.74      9.10 o
   8   4   3       17.02       18.76      5.30 o
   9   4   3       45.76       49.39      7.23 o
  10   4   3        2.45       15.94      5.94 o
  11   4   3      169.30      160.12     12.53 o
  12   4   3        7.43       12.49      6.04 o
  13   4   3        0.73        0.04      5.62 o
  14   4   3        2.29        2.43      6.16 o
  15   4   3       13.34        9.41      6.69 o
  16   4   3       24.95       29.08      9.40 o
  17   4   3        5.21        2.81      9.45 o
  -6   5   3       14.07        8.27     15.88 o
  -5   5   3        0.04       -0.42      7.12 o
  -4   5   3       14.95       25.24      7.92 o
  -3   5   3       25.55       45.33      9.53 o
  -2   5   3       36.22       36.35      8.20 o
  -1   5   3        3.12       36.67     23.57 o
   0   5   3       12.06       17.19     12.77 o
   1   5   3        0.34       26.19     22.26 o
   2   5   3       17.71       42.23     26.52 o
   3   5   3        0.01       32.41     24.88 o
   4   5   3       10.77       20.68      7.71 o
 -31   0   4        1.57       -6.55     11.79 o
 -30   0   4       54.00       65.80     18.99 o
 -29   0   4        0.03       -8.18      9.82 o
 -28   0   4        0.92       -2.62      9.49 o
 -27   0   4       27.12       15.99      9.25 o
 -26   0   4      216.23      179.49     18.99 o
 -25   0   4       67.92       63.39     28.15 o
 -24   0   4       11.14       -1.16      6.14 o
 -23   0   4       14.77       21.84      6.46 o
 -22   0   4       21.98       32.26      6.67 o
 -21   0   4      691.54      700.33     20.61 o
 -20   0   4      118.75      100.26     10.04 o
 -19   0   4       10.02        4.30      3.84 o
 -18   0   4      140.35      133.09      6.24 o
 -17   0   4       86.49       89.24      7.35 o
 -16   0   4      230.95      243.39      9.83 o
 -15   0   4        0.21       -0.09      3.05 o
 -14   0   4     1738.71     1514.10     32.55 o
 -13   0   4     3034.08     3230.57     62.06 o
 -12   0   4      350.47      415.83     12.11 o
 -11   0   4     1590.50     1800.29     36.41 o
 -10   0   4    23120.51    23400.00    411.92 o
  -9   0   4     2525.83     2625.62     55.17 o
  -8   0   4     1376.00     1306.60     35.76 o
  -7   0   4      996.80     1066.30     29.86 o
  -6   0   4      761.24      763.18     22.34 o
  -5   0   4     2945.14     3133.91     76.50 o
  -4   0   4     1323.22     1243.07     26.78 o
  -3   0   4     1558.67     1628.78     29.22 o
  -2   0   4     4098.81     4097.53     80.45 o
  -1   0   4     3037.04     3088.15     60.86 o
   0   0   4      805.20      755.37     21.17 o
   1   0   4     3703.78     3702.00     89.00 o
   2   0   4      194.76      208.08      7.22 o
   3   0   4     3733.82     3722.25     73.13 o
   4   0   4     1750.01     1668.03     28.46 o
   5   0   4     2135.67     2165.33     36.35 o
   6   0   4    19962.42    20667.99    314.23 o
   7   0   4     6699.00     6887.30    115.16 o
   8   0   4     1671.93     1923.70     36.25 o
   9   0   4     1883.24     2161.34     46.93 o
  10   0   4     1260.82     1200.95     36.09 o
  11   0   4      739.55      717.37     25.33 o
  12   0   4        0.76       -2.27      3.45 o
  13   0   4      130.22      110.27     10.64 o
  14   0   4       76.08       86.90      9.60 o
  15   0   4     1065.50     1098.22     28.19 o
  16   0   4      216.27      202.97     15.97 o
  17   0   4     1453.99     1487.08     47.77 o
  18   0   4      185.58      165.46     15.38 o
  19   0   4      231.68      237.49     18.98 o
  20   0   4      171.41      135.41     14.70 o
  21   0   4       22.97       28.04     13.59 o
  22   0   4      216.29      220.87     19.55 o
  23   0   4      291.19      296.73     38.14 o
  24   0   4        4.91        6.40     10.80 o
  25   0   4        2.14        3.68      7.75 o
  26   0   4       49.46       80.53     19.64 o
  27   0   4        5.49       -3.27     10.48 o
  28   0   4        4.58       -5.89     11.13 o
 -31   1   4        0.15        0.55      9.50 o
 -30   1   4       46.41       38.92     14.73 o
 -29   1   4       89.87       92.42     15.15 o
 -28   1   4      116.33      107.40     15.82 o
 -27   1   4       82.89       70.36     17.68 o
 -26   1   4        1.27        2.95      5.76 o
 -25   1   4        5.72        2.17      5.09 o
 -24   1   4       35.00       28.99      7.65 o
 -23   1   4      715.25      730.97     23.19 o
 -22   1   4      179.25      192.43     13.45 o
 -21   1   4      418.19      379.80     11.93 o
 -20   1   4       29.12       24.04      4.14 o
 -19   1   4     1134.39     1051.29     19.98 o
 -18   1   4        1.14        1.36      2.19 o
 -17   1   4       12.00        4.55      2.67 o
 -16   1   4        8.16        6.09      2.29 o
 -15   1   4     1506.82     1519.09     23.25 o
 -14   1   4        4.73        6.50      2.20 o
 -13   1   4        1.73       -1.72      1.72 o
 -12   1   4      534.29      554.43     10.91 o
 -11   1   4     1481.87     1404.83     19.93 o
 -10   1   4     2517.31     2634.57     39.91 o
  -9   1   4      340.92      323.40      7.80 o
  -8   1   4        0.10        2.65      1.35 o
  -7   1   4        2.58        4.45      1.32 o
  -6   1   4       85.44       96.94      3.02 o
  -5   1   4     4651.35     4584.97     60.75 o
  -4   1   4       28.39       33.99      4.05 o
  -3   1   4     4615.13     4462.94     60.90 o
  -2   1   4      111.12      118.87      3.30 o
  -1   1   4     1301.60     1221.21     15.77 o
   0   1   4      238.50      285.40      5.44 o
   1   1   4     1038.02     1049.21     13.94 o
   2   1   4     1884.99     1950.91     24.43 o
   3   1   4     4503.77     4346.80     55.31 o
   4   1   4       24.84       26.10      2.06 o
   5   1   4      205.16      272.77      5.35 o
   6   1   4     3263.95     3208.56     43.78 o
   7   1   4        2.73       -1.70      1.70 o
   8   1   4      392.25      409.22     10.32 o
   9   1   4      331.70      361.89      9.23 o
  10   1   4     3434.49     3580.33     46.93 o
  11   1   4      313.23      289.69      7.27 o
  12   1   4      359.88      327.84      8.54 o
  13   1   4     1349.75     1398.84     23.16 o
  14   1   4       66.60       66.15      5.36 o
  15   1   4      519.89      491.90     11.39 o
  16   1   4     1762.89     1849.08     30.18 o
  17   1   4      240.81      219.17     11.18 o
  18   1   4      167.17      167.04     11.26 o
  19   1   4      220.71      225.52     10.44 o
  20   1   4       14.63       12.55      5.54 o
  21   1   4       16.55        7.05      4.74 o
  22   1   4        6.53        0.53      4.75 o
  23   1   4        1.57        4.26      5.70 o
  24   1   4       10.80       11.63      6.60 o
  25   1   4        0.60        2.32      7.78 o
  26   1   4       53.89       31.59     12.93 o
  27   1   4        0.00       -1.69      8.42 o
  28   1   4        2.45        3.78      9.91 o
 -29   2   4        4.23       19.93     10.54 o
 -28   2   4       10.69       26.16      9.08 o
 -27   2   4       63.89       55.49     24.81 o
 -26   2   4       40.96       51.80     10.52 o
 -25   2   4       10.43        2.45      6.97 o
 -24   2   4      166.03      162.26     26.36 o
 -23   2   4       28.87       38.01      8.72 o
 -22   2   4        0.04        0.65      4.55 o
 -21   2   4       37.04       29.99      6.44 o
 -20   2   4      253.35      269.22     16.77 o
 -19   2   4       32.40       19.04      5.10 o
 -18   2   4      254.51      265.33     13.94 o
 -17   2   4        8.35        8.66      4.82 o
 -16   2   4       58.66       61.40      7.10 o
 -15   2   4      212.54      251.33      8.80 o
 -14   2   4     1012.05     1018.54     31.11 o
 -13   2   4       52.41       63.07      4.35 o
 -12   2   4        9.10       12.73      2.51 o
 -11   2   4        1.48        1.63      1.97 o
 -10   2   4     1695.07     1570.71     24.29 o
  -9   2   4       44.09       49.94      2.90 o
  -8   2   4      299.60      311.29      6.71 o
  -7   2   4      848.56      836.40     13.02 o
  -6   2   4      705.06      691.21     11.33 o
  -5   2   4     2212.55     2276.65     34.87 o
  -4   2   4      134.61      133.27     10.91 o
  -3   2   4      897.41      914.44     18.07 o
  -2   2   4     1761.97     1704.14     34.76 o
  -1   2   4      461.66      456.12     10.88 o
   0   2   4       73.95       87.54      7.41 o
   1   2   4        6.37        2.97      1.56 o
   2   2   4     2636.64     2718.27     37.88 o
   3   2   4       43.01       35.19      3.42 o
   4   2   4       18.66       19.78      2.53 o
   5   2   4      249.03      281.03      7.72 o
   6   2   4     1786.86     1801.95     26.85 o
   7   2   4      297.91      293.04      8.09 o
   8   2   4      226.67      206.63     10.86 o
   9   2   4        4.37        0.61      2.59 o
  10   2   4       50.58       45.75      5.37 o
  11   2   4       65.37       55.70      6.23 o
  12   2   4      706.01      728.79     20.44 o
  13   2   4       15.70       21.76      5.06 o
  14   2   4        7.86        6.17      4.36 o
  15   2   4        0.20       -0.55      3.95 o
  16   2   4      216.89      212.11     16.63 o
  17   2   4        6.62        6.27      5.64 o
  18   2   4       29.17       21.18      6.77 o
  19   2   4      132.50      165.65     19.99 o
  20   2   4       14.72       20.41      7.41 o
  21   2   4       62.42       73.03     12.43 o
  22   2   4        1.59        4.03     11.86 o
  23   2   4      141.14      164.00     16.19 o
  24   2   4       22.24       20.07      8.85 o
  25   2   4       70.94       63.24     12.35 o
  26   2   4        1.93       -2.28      8.25 o
 -25   3   4        3.02       11.17      7.65 o
 -24   3   4       13.31       23.67      8.61 o
 -23   3   4        8.62       21.20      8.22 o
 -22   3   4        0.63        1.20      6.18 o
 -21   3   4        0.09       -1.67      5.86 o
 -20   3   4        0.22        6.00      5.48 o
 -19   3   4        1.74       -0.80      4.79 o
 -18   3   4       57.11       70.11     18.66 o
 -17   3   4        5.35        5.18      5.01 o
 -16   3   4        0.15       -0.39      4.30 o
 -15   3   4       42.87       59.63     12.08 o
 -14   3   4        0.05       -3.83      3.83 o
 -13   3   4       39.17       42.12      5.77 o
 -12   3   4        2.50        9.24      4.24 o
 -11   3   4      660.68      675.24     19.20 o
 -10   3   4       96.26      112.80      9.35 o
  -9   3   4      815.22      803.83     20.85 o
  -8   3   4        1.58        9.47      4.20 o
  -7   3   4     1406.92     1355.87     38.45 o
  -6   3   4       14.65       30.21      6.62 o
  -5   3   4     1142.31     1130.38     32.98 o
  -4   3   4       35.36       32.44      4.78 o
  -3   3   4      327.99      318.69     11.52 o
  -2   3   4      144.74      153.61     14.36 o
  -1   3   4      175.71      165.32     10.06 o
   0   3   4       14.46       14.83      3.71 o
   1   3   4      164.33      167.58     13.76 o
   2   3   4      497.60      521.67     11.02 o
   3   3   4      321.96      326.11      8.70 o
   4   3   4        0.52       20.30     14.89 o
   5   3   4       34.57       32.96      3.69 o
   6   3   4      339.34      352.10      9.97 o
   7   3   4      429.71      415.09     19.18 o
   8   3   4       22.01       13.46      4.39 o
   9   3   4        0.01       -0.40      3.80 o
  10   3   4       93.26       81.85      8.41 o
  11   3   4        0.45       -0.26      4.14 o
  12   3   4       66.85       75.03      8.32 o
  13   3   4        1.15       -3.57      4.53 o
  14   3   4        6.75        0.85      5.91 o
  15   3   4       22.62       22.64      9.54 o
  16   3   4       22.85       27.37      7.14 o
  17   3   4       15.20       14.84     10.62 o
  18   3   4        3.44        7.51      6.14 o
  19   3   4       44.98       34.58      8.70 o
  20   3   4       14.64       11.80      7.49 o
  21   3   4       32.08       30.94      8.94 o
  22   3   4        0.00        7.10      7.39 o
 -19   4   4        0.13        0.54      8.31 o
 -18   4   4       38.44       21.75      8.00 o
 -17   4   4       10.84        6.14      6.31 o
 -16   4   4       22.23       31.59      7.89 o
 -15   4   4        0.31        2.18      6.52 o
 -14   4   4       19.97       19.19      6.23 o
 -13   4   4       33.09       37.98      6.81 o
 -12   4   4       27.96       26.20      7.79 o
 -11   4   4        4.69       -2.59      9.59 o
 -10   4   4        3.13       -4.14      5.42 o
  -9   4   4       57.82       46.97     11.10 o
  -8   4   4        4.03        5.30     10.79 o
  -7   4   4       10.81       10.18      6.96 o
  -6   4   4       84.25      107.61     11.04 o
  -5   4   4        0.05        0.35      5.30 o
  -4   4   4        3.32        7.00      5.43 o
  -3   4   4       15.83       13.72      7.57 o
  -2   4   4      110.53      111.12      9.97 o
  -1   4   4       11.47       13.13      5.81 o
   0   4   4        7.00        2.71      5.46 o
   1   4   4       30.79       34.76      6.93 o
   2   4   4       24.01       19.84      4.51 o
   3   4   4       15.17       11.07      4.20 o
   4   4   4        2.17       -0.78      4.25 o
   5   4   4       44.53       54.96      6.56 o
   6   4   4       11.08        9.35      4.80 o
   7   4   4       46.79       43.60      6.80 o
   8   4   4       77.00       92.86     11.62 o
   9   4   4       14.60       14.40      5.44 o
  10   4   4        0.12        2.47      5.01 o
  11   4   4      176.96      180.21     13.51 o
  12   4   4       46.01       53.00      8.87 o
  13   4   4       26.92       22.29      7.28 o
  14   4   4        0.11       -1.90      6.14 o
  15   4   4       31.11       40.24      8.56 o
  16   4   4        8.49       15.85      8.75 o
  17   4   4        7.23       40.27     26.84 o
  -5   5   4       10.12       28.48     19.64 o
  -4   5   4       81.15       71.19     11.15 o
  -3   5   4        1.31       12.39     17.68 o
  -2   5   4        1.27       -0.20      7.44 o
  -1   5   4        5.26       17.44      7.40 o
   0   5   4       27.93       36.14      9.36 o
   1   5   4        6.24        6.28     17.02 o
   2   5   4        0.00       15.67      8.51 o
 -31   1   5        5.93        1.97     13.26 o
 -30   1   5       14.35       18.81     10.44 o
 -29   1   5       17.77       39.78     11.51 o
 -28   1   5       32.01       30.32     14.90 o
 -27   1   5       21.29       13.54     10.48 o
 -26   1   5        4.43        7.74      6.21 o
 -25   1   5       30.79       15.88      7.89 o
 -24   1   5       94.75      107.69     11.29 o
 -23   1   5      206.70      220.59     20.70 o
 -22   1   5       67.71       70.26      6.95 o
 -21   1   5       93.99       87.61      6.57 o
 -20   1   5      122.30      131.04      7.70 o
 -19   1   5       60.37       61.37      5.47 o
 -18   1   5       27.61       17.15      3.62 o
 -17   1   5       29.57       21.41      3.11 o
 -16   1   5      779.13      793.58     14.72 o
 -15   1   5       39.90       35.83      3.34 o
 -14   1   5       91.67      106.33      5.72 o
 -13   1   5      825.84      902.69     14.76 o
 -12   1   5      240.61      270.56      6.80 o
 -11   1   5       61.17       54.68      3.37 o
 -10   1   5      418.01      470.01     12.58 o
  -9   1   5      107.39      107.15      5.22 o
  -8   1   5      154.77      163.61      6.08 o
  -7   1   5      687.64      771.16     13.80 o
  -6   1   5        1.12        1.27      1.17 o
  -5   1   5      104.12       99.47      3.95 o
  -4   1   5       37.35       38.85      2.00 o
  -3   1   5      248.80      225.13      4.49 o
  -2   1   5       34.49       37.78      2.16 o
  -1   1   5      197.36      191.16      3.94 o
   0   1   5        0.05       -0.49      1.15 o
   1   1   5      186.32      169.77      5.94 o
   2   1   5      585.91      598.42      9.84 o
   3   1   5     1532.40     1508.08     22.34 o
   4   1   5      996.67     1064.38     16.92 o
   5   1   5     2738.52     2878.71     39.80 o
   6   1   5      296.98      286.33      7.09 o
   7   1   5       25.59       32.93      2.94 o
   8   1   5      452.35      480.57     10.91 o
   9   1   5      113.71      132.12      9.69 o
  10   1   5       54.71       45.52      4.04 o
  11   1   5       12.10       11.66      2.88 o
  12   1   5        0.89       -2.44      2.44 o
  13   1   5        5.07        2.73      2.49 o
  14   1   5      185.25      178.07      7.18 o
  15   1   5      159.00      158.74      6.91 o
  16   1   5       33.63       24.31      3.68 o
  17   1   5       22.57       15.65      4.42 o
  18   1   5       21.01       10.21      4.09 o
  19   1   5       79.65       85.05      7.62 o
  20   1   5        0.58        3.67      4.47 o
  21   1   5       44.15       35.30      6.67 o
  22   1   5        5.63        7.63      6.53 o
  23   1   5       74.01       57.27      9.64 o
  24   1   5        0.01       -1.76      7.38 o
  25   1   5        4.93        3.47      8.30 o
  26   1   5        0.10        0.25      8.57 o
  27   1   5       13.02       21.89     14.24 o
 -29   2   5       41.99       56.03     13.77 o
 -28   2   5       19.02       10.95     11.29 o
 -27   2   5       20.28       21.31     14.44 o
 -26   2   5      124.27      114.64     25.48 o
 -25   2   5      181.70      223.03     27.88 o
 -24   2   5       23.56       15.16      7.40 o
 -23   2   5        4.24        2.94      6.22 o
 -22   2   5      139.20      144.33     14.70 o
 -21   2   5       90.29       68.93      8.50 o
 -20   2   5       14.74       21.66      5.89 o
 -19   2   5        0.79       -0.51      4.00 o
 -18   2   5       14.43        9.49      4.83 o
 -17   2   5       32.89       32.32      5.98 o
 -16   2   5      200.50      214.81     10.17 o
 -15   2   5      261.85      249.45     14.40 o
 -14   2   5        0.19       -2.35      2.35 o
 -13   2   5      120.00      118.71      6.28 o
 -12   2   5       50.23       52.82      4.07 o
 -11   2   5       20.36       18.21      2.73 o
 -10   2   5       42.34       37.99      4.00 o
  -9   2   5      394.56      400.55     11.50 o
  -8   2   5      112.83      117.56      4.78 o
  -7   2   5      611.89      647.55     11.56 o
  -6   2   5        3.68        1.73      1.66 o
  -5   2   5      699.16      692.68     11.88 o
  -4   2   5        7.01        7.55      1.74 o
  -3   2   5      199.53      211.33      5.41 o
  -2   2   5        7.08        4.29      1.61 o
  -1   2   5       75.48       87.33      3.73 o
   0   2   5        1.65        0.20      1.37 o
   1   2   5       27.69       35.92      2.66 o
   2   2   5      494.83      540.67     11.26 o
   3   2   5       12.07       13.66      2.46 o
   4   2   5      191.65      202.02      8.27 o
   5   2   5      354.20      384.36      9.75 o
   6   2   5        6.48        4.98      2.27 o
   7   2   5       57.85       71.22      4.63 o
   8   2   5       22.99       21.51      3.87 o
   9   2   5       44.74       38.19      4.40 o
  10   2   5      446.76      445.17     12.59 o
  11   2   5        1.81        3.18      3.12 o
  12   2   5        6.82        7.59      4.41 o
  13   2   5      492.73      507.14     16.94 o
  14   2   5      545.74      536.45     17.75 o
  15   2   5      321.88      320.98     14.65 o
  16   2   5        9.48        9.62      4.94 o
  17   2   5        4.31       14.61      6.34 o
  18   2   5        0.06        1.19      5.60 o
  19   2   5        6.18        3.94      5.97 o
  20   2   5       20.52       24.04      7.84 o
  21   2   5        7.67        4.36      6.80 o
  22   2   5        9.83       17.18      8.07 o
  23   2   5       44.72       28.36     13.76 o
  24   2   5        0.16       -0.29      7.77 o
  25   2   5        1.68        7.42      8.32 o
 -25   3   5        0.06        6.32      9.28 o
 -24   3   5       19.16       33.13     14.34 o
 -23   3   5        1.28        3.32      6.90 o
 -22   3   5       10.99       17.46      6.76 o
 -21   3   5       11.11       10.29      6.07 o
 -20   3   5       26.91       29.51      6.67 o
 -19   3   5        8.45        6.34      5.30 o
 -18   3   5       97.30      110.24     10.19 o
 -17   3   5       71.14       74.08      8.73 o
 -16   3   5       81.75       88.71      9.18 o
 -15   3   5        4.85        4.09      4.79 o
 -14   3   5      165.01      178.40     16.16 o
 -13   3   5      122.84      141.20     20.16 o
 -12   3   5       25.43       26.57      6.00 o
 -11   3   5        9.68        2.15      5.01 o
 -10   3   5       96.25       87.54     11.16 o
  -9   3   5       70.53       69.73      6.37 o
  -8   3   5       61.36       56.86      5.70 o
  -7   3   5      127.86      126.19     12.46 o
  -6   3   5       92.86       85.29     12.38 o
  -5   3   5       90.65       87.89     14.16 o
  -4   3   5      261.02      257.14     13.36 o
  -3   3   5       65.13       56.64     13.12 o
  -2   3   5      271.38      274.15     13.75 o
  -1   3   5      567.18      580.14     32.34 o
   0   3   5       56.08       59.66      3.74 o
   1   3   5       25.25       18.90      4.10 o
   2   3   5      133.07      125.32      6.39 o
   3   3   5     1457.50     1471.81     32.96 o
   4   3   5        1.83        4.78      3.65 o
   5   3   5       29.04       18.90      4.66 o
   6   3   5        0.08        0.46      2.82 o
   7   3   5      171.71      145.88     10.12 o
   8   3   5        2.07        7.79      4.33 o
   9   3   5      129.95      135.32      9.59 o
  10   3   5      109.73      108.70      8.92 o
  11   3   5      185.18      186.60     14.50 o
  12   3   5        9.77       12.86      5.37 o
  13   3   5       15.02       12.19      5.39 o
  14   3   5      172.49      178.39     12.29 o
  15   3   5       59.26       45.36      9.17 o
  16   3   5        2.36       12.79      6.61 o
  17   3   5        9.16       12.32     10.77 o
  18   3   5       11.22        2.14      6.28 o
  19   3   5        2.26        3.41      6.42 o
  20   3   5       25.03       27.47      8.95 o
  21   3   5       22.39       36.81     11.31 o
  22   3   5       14.80       31.78      9.79 o
 -19   4   5       10.47       11.86      6.78 o
 -18   4   5        1.72        1.89      6.71 o
 -17   4   5        1.00        7.90      6.79 o
 -16   4   5        4.08        5.16      5.58 o
 -15   4   5       63.22       72.35     12.38 o
 -14   4   5       81.93       82.38      8.96 o
 -13   4   5        7.84        3.88      6.80 o
 -12   4   5        1.12       11.47      5.67 o
 -11   4   5      161.71      181.80     44.86 o
 -10   4   5      718.28      601.12     24.98 o
  -9   4   5       27.77       42.64      7.47 o
  -8   4   5      217.02      209.94     21.47 o
  -7   4   5      313.56      317.84     19.68 o
  -6   4   5      279.70      236.30     20.62 o
  -5   4   5        0.01        2.66      7.86 o
  -4   4   5       80.56       88.82      9.98 o
  -3   4   5       70.76       82.51      9.43 o
  -2   4   5       16.64       25.13      7.35 o
  -1   4   5        1.44        2.11      5.38 o
   0   4   5        1.31        2.56      5.41 o
   1   4   5        0.17       -0.31      5.48 o
   2   4   5       64.27       54.10      6.18 o
   3   4   5       10.89        9.33      4.44 o
   4   4   5       22.17       26.73      5.40 o
   5   4   5       24.09       30.09      5.93 o
   6   4   5        8.94        7.67      4.69 o
   7   4   5       11.15       18.89      7.70 o
   8   4   5        6.15        2.61      4.99 o
   9   4   5       52.73       43.62      6.71 o
  10   4   5        2.63        4.14      5.37 o
  11   4   5        2.41       -0.35      7.47 o
  12   4   5        2.97        9.41      5.84 o
  13   4   5        1.02        6.09      6.40 o
  14   4   5        2.78        3.41      6.43 o
  15   4   5        0.07        6.00      8.85 o
  16   4   5       62.36       61.50     16.37 o
  -2   5   5       17.48       46.16     24.55 o
 -31   0   6      182.76      209.19     32.41 o
 -30   0   6       56.46       76.60     19.97 o
 -29   0   6        1.97        8.18     12.11 o
 -28   0   6       17.76        8.51     11.46 o
 -27   0   6      134.82      110.00     15.39 o
 -26   0   6        0.01       11.36      7.98 o
 -25   0   6      547.12      519.22     32.08 o
 -24   0   6      418.39      431.97     24.42 o
 -23   0   6      509.15      515.58     26.15 o
 -22   0   6        0.29       10.37      7.69 o
 -21   0   6      569.62      513.26     15.32 o
 -20   0   6       54.88       55.04      8.65 o
 -19   0   6       13.86        6.50      4.46 o
 -18   0   6        4.06       -0.03      3.83 o
 -17   0   6     2096.05     2056.38     50.62 o
 -16   0   6      143.53      166.97     10.05 o
 -15   0   6      211.07      193.90     10.55 o
 -14   0   6       24.10       14.63      5.04 o
 -13   0   6       35.08       56.62      7.40 o
 -12   0   6        1.49        5.41      3.28 o
 -11   0   6        0.25       -0.01      1.66 o
 -10   0   6     1010.00     1179.77     34.61 o
  -9   0   6     1654.39     1402.92     39.58 o
  -8   0   6     2006.01     2092.79     57.78 o
  -7   0   6        4.61        8.71     14.09 o
  -6   0   6     1952.49     1764.88     55.32 o
  -5   0   6     7811.26     7701.17    182.64 o
  -4   0   6      159.67      179.95      9.25 o
  -3   0   6      172.01      157.30      9.04 o
  -2   0   6       20.01       28.24      8.51 o
  -1   0   6     7236.84     7322.29    173.73 o
   0   0   6     4944.11     4822.55    116.43 o
   1   0   6      488.40      488.93     16.88 o
   2   0   6     3518.00     3515.28     70.68 o
   3   0   6      357.72      273.36     11.58 o
   4   0   6      146.83      220.61      9.31 o
   5   0   6        0.44        0.12      2.26 o
   6   0   6       28.12       42.31      4.75 o
   7   0   6     1027.45     1236.49     29.84 o
   8   0   6     1329.91     1196.91     29.67 o
   9   0   6      129.09      142.93      9.29 o
  10   0   6      389.26      448.47     20.83 o
  11   0   6      864.28      982.42     26.96 o
  12   0   6     1137.23     1066.76     35.40 o
  13   0   6       64.93       63.97      9.49 o
  14   0   6        1.37       -2.72      4.16 o
  15   0   6       47.64       44.93     10.31 o
  16   0   6      996.46      964.75     64.00 o
  17   0   6      360.73      302.37     20.95 o
  18   0   6       45.82       47.10     10.06 o
  19   0   6        0.86        0.11     11.46 o
  20   0   6      377.34      353.90     24.42 o
  21   0   6        0.61       -1.77      6.84 o
  22   0   6       35.18       46.17     14.90 o
  23   0   6       17.81        4.28      8.02 o
  24   0   6       38.60       46.05     11.61 o
  25   0   6       13.03       25.21     14.73 o
  26   0   6      151.89      181.36     28.81 o
  27   0   6      111.20      141.09     25.86 o
 -31   1   6       32.82       41.23     20.95 o
 -30   1   6       59.01       80.64     18.17 o
 -29   1   6       19.08       33.85     11.57 o
 -28   1   6      182.45      161.63     29.30 o
 -27   1   6        8.07        6.45      8.39 o
 -26   1   6       37.66       42.76      8.98 o
 -25   1   6        0.15        9.20      5.54 o
 -24   1   6       45.25       56.33      9.03 o
 -23   1   6       13.43       17.34      5.77 o
 -22   1   6        0.13       -3.59      3.59 o
 -21   1   6        1.76       -1.01      3.83 o
 -20   1   6        1.38        1.14      3.19 o
 -19   1   6       13.04       12.36      3.30 o
 -18   1   6      744.13      756.57     14.97 o
 -17   1   6       17.44       16.05      2.96 o
 -16   1   6      330.73      325.21      8.27 o
 -15   1   6       15.79       11.28      2.50 o
 -14   1   6      891.23      801.03     13.91 o
 -13   1   6     1368.13     1332.08     23.13 o
 -12   1   6     2597.92     2597.07     39.92 o
 -11   1   6      297.14      278.15      7.93 o
 -10   1   6     2253.52     2234.31     63.08 o
  -9   1   6      182.58      189.59      7.76 o
  -8   1   6      841.04      790.26     14.83 o
  -7   1   6      365.97      372.62      7.88 o
  -6   1   6      620.43      621.42     11.94 o
  -5   1   6      799.43      797.20     13.56 o
  -4   1   6     1777.25     1928.79     26.49 o
  -3   1   6       67.20       65.65      4.12 o
  -2   1   6      753.00      794.06     13.45 o
  -1   1   6        4.15        0.11      0.84 o
   0   1   6     2221.01     2316.39     33.61 o
   1   1   6      763.79      759.05     13.96 o
   2   1   6     3251.47     3276.76     47.02 o
   3   1   6     6607.55     6689.82     95.64 o
   4   1   6      834.26      777.50     14.79 o
   5   1   6      283.05      282.56      7.20 o
   6   1   6     1217.67     1312.49     20.76 o
   7   1   6     1185.43     1106.94     18.52 o
   8   1   6     1001.09     1001.77     17.42 o
   9   1   6      485.12      485.61     10.85 o
  10   1   6       14.69       13.34      3.34 o
  11   1   6      413.30      383.39     10.72 o
  12   1   6        1.12        0.92      2.57 o
  13   1   6       13.86       27.36      5.58 o
  14   1   6      261.85      255.06      8.67 o
  15   1   6       49.85       54.45      4.77 o
  16   1   6        1.39       -2.26      3.04 o
  17   1   6      126.62      151.04     10.62 o
  18   1   6      104.20       95.98      8.90 o
  19   1   6       48.36       54.04      8.52 o
  20   1   6       75.87       71.02      8.06 o
  21   1   6       98.63       99.27     14.99 o
  22   1   6        5.32        5.50      6.05 o
  23   1   6       24.14       27.01     10.64 o
  24   1   6        1.57        8.32      8.64 o
  25   1   6        3.37        8.28     12.28 o
  26   1   6       14.45       20.23     10.35 o
 -29   2   6       18.35       21.86     13.09 o
 -28   2   6        4.85       -7.24      7.24 o
 -27   2   6        3.51       11.97      9.84 o
 -26   2   6       31.91       35.21      9.83 o
 -25   2   6       93.71       86.70     14.05 o
 -24   2   6        0.78        7.40      7.20 o
 -23   2   6        0.41        8.16      5.65 o
 -22   2   6        0.14        5.29      5.36 o
 -21   2   6      194.46      184.50     21.50 o
 -20   2   6        0.01       -2.89      4.36 o
 -19   2   6      291.78      286.77     27.40 o
 -18   2   6        1.57       -1.79      3.94 o
 -17   2   6      209.51      213.79     26.27 o
 -16   2   6        2.87        6.17      4.24 o
 -15   2   6      431.94      416.87     16.86 o
 -14   2   6       46.50       43.31      4.65 o
 -13   2   6      760.33      754.81     23.61 o
 -12   2   6        7.23        2.99      2.18 o
 -11   2   6        3.92        4.59      2.19 o
 -10   2   6        2.05        4.43      2.25 o
  -9   2   6     1271.49     1207.89     19.13 o
  -8   2   6      122.45      130.43      6.27 o
  -7   2   6        5.91        5.95      2.12 o
  -6   2   6      477.60      445.69      9.25 o
  -5   2   6     1545.24     1558.71     23.61 o
  -4   2   6      440.44      440.10      9.09 o
  -3   2   6      416.08      458.97      9.39 o
  -2   2   6      835.38      877.00     13.89 o
  -1   2   6      892.95      863.50     13.88 o
   0   2   6     2896.64     3066.94     43.24 o
   1   2   6      886.12      879.95     15.32 o
   2   2   6      107.85      106.14      4.94 o
   3   2   6       99.02       76.80      6.44 o
   4   2   6     1658.23     1759.63     33.14 o
   5   2   6      723.62      715.28     16.99 o
   6   2   6       57.71       63.41      5.87 o
   7   2   6       21.73       16.21      3.43 o
   8   2   6     1116.68     1081.80     27.91 o
   9   2   6       16.36       23.42      3.97 o
  10   2   6      157.81      160.69      8.43 o
  11   2   6      513.02      483.19     13.98 o
  12   2   6      805.93      828.80     19.86 o
  13   2   6      222.80      214.82     12.17 o
  14   2   6        6.19       10.87      5.22 o
  15   2   6       73.82       73.76      8.16 o
  16   2   6      360.80      324.20     17.74 o
  17   2   6       11.08        6.99     10.44 o
  18   2   6       39.43       50.70      9.65 o
  19   2   6       33.46       36.93      8.88 o
  20   2   6       15.01       11.57      8.15 o
  21   2   6        4.64       -2.78      8.45 o
  22   2   6        1.01       -6.65      6.65 o
  23   2   6        5.40       -6.94      6.94 o
  24   2   6        4.63       -1.13      7.49 o
 -25   3   6       32.40       46.78     13.80 o
 -24   3   6        6.10       13.71     10.79 o
 -23   3   6        1.78       -4.49     10.32 o
 -22   3   6       56.88       68.25     13.56 o
 -21   3   6        3.12        5.06      5.56 o
 -20   3   6       21.41       16.85      6.13 o
 -19   3   6        1.66        0.86      5.40 o
 -18   3   6      193.60      200.78     19.99 o
 -17   3   6        4.50        4.49      5.04 o
 -16   3   6       32.54       27.60      7.37 o
 -15   3   6      101.97      104.70      9.90 o
 -14   3   6      280.88      290.06     15.00 o
 -13   3   6      144.90      132.44     15.71 o
 -12   3   6        2.32        1.79      4.49 o
 -11   3   6       54.93       56.02     11.35 o
 -10   3   6      318.46      323.78     17.06 o
  -9   3   6      831.03      778.07     21.10 o
  -8   3   6       32.78       38.65      5.11 o
  -7   3   6       22.75       20.91      5.53 o
  -6   3   6       48.93       72.07      6.06 o
  -5   3   6      333.76      320.56     11.53 o
  -4   3   6      168.20      167.35     11.45 o
  -3   3   6        3.55        3.83      2.61 o
  -2   3   6        6.01       -1.94      3.01 o
  -1   3   6      384.63      396.67      9.75 o
   0   3   6      193.88      200.43     13.44 o
   1   3   6      187.40      162.62      8.92 o
   2   3   6       13.53        6.34      6.80 o
   3   3   6      236.99      231.65     10.64 o
   4   3   6       27.85       31.15      5.17 o
   5   3   6      107.20      102.98      8.69 o
   6   3   6       10.17        7.31      3.47 o
   7   3   6       39.82       43.08      6.23 o
   8   3   6       62.72       61.22      7.20 o
   9   3   6      267.49      283.44     13.25 o
  10   3   6       40.65       42.60      6.77 o
  11   3   6        0.50        0.17      4.50 o
  12   3   6      302.17      321.98     15.34 o
  13   3   6      213.50      247.43     30.52 o
  14   3   6       38.40       35.37      8.22 o
  15   3   6       69.93       72.54     16.87 o
  16   3   6        2.70       -0.15      6.24 o
  17   3   6       43.41       59.79     10.28 o
  18   3   6        3.58       -3.07      5.99 o
  19   3   6       12.67        6.85      8.71 o
  20   3   6        6.12        3.91      6.66 o
  21   3   6       34.85       49.45     11.58 o
 -19   4   6        4.48       14.23      7.41 o
 -18   4   6        0.65       -0.77      6.63 o
 -17   4   6       30.05       33.49      7.65 o
 -16   4   6        4.39       -1.23      5.34 o
 -15   4   6        4.22        1.32      5.35 o
 -14   4   6       14.53       12.65      5.99 o
 -13   4   6      159.73      163.16     12.21 o
 -12   4   6       23.12       24.48      6.20 o
 -11   4   6       11.83        6.79      5.43 o
 -10   4   6      215.12      197.72     12.28 o
  -9   4   6       75.38       68.17      7.42 o
  -8   4   6       13.13       23.82      5.27 o
  -7   4   6       72.20       84.75      7.45 o
  -6   4   6      209.00      206.43     10.55 o
  -5   4   6       49.81       54.80      8.91 o
  -4   4   6       12.35        3.12     10.37 o
  -3   4   6       11.88       16.44      6.90 o
  -2   4   6       44.04       36.87      5.98 o
  -1   4   6       39.65       45.46      5.67 o
   0   4   6        6.05        4.82      5.79 o
   1   4   6        9.77       12.71      7.28 o
   2   4   6        4.21        4.79      4.31 o
   3   4   6       19.35       19.16      5.30 o
   4   4   6       28.97       45.50      6.65 o
   5   4   6       14.83       18.32      6.57 o
   6   4   6       35.92       24.44      6.16 o
   7   4   6        2.84        1.21      4.82 o
   8   4   6        0.04        2.59      4.95 o
   9   4   6        0.66        0.86      5.29 o
  10   4   6        0.21       -3.39      5.15 o
  11   4   6        9.89       14.21      9.59 o
  12   4   6        0.01       -4.00      5.23 o
  13   4   6        3.93        3.11     12.31 o
  14   4   6       39.08       45.80     11.97 o
  15   4   6        0.29       14.05      7.27 o
 -31   1   7        7.97        5.39      9.41 o
 -30   1   7        6.26        4.60      8.54 o
 -29   1   7        1.57       -7.86      7.86 o
 -28   1   7       48.04       41.27     11.74 o
 -27   1   7       21.72       23.68      9.98 o
 -26   1   7       55.71       68.00     10.46 o
 -25   1   7       40.43       42.22      8.94 o
 -24   1   7        4.95       -4.58      4.58 o
 -23   1   7        2.55       -3.87      4.52 o
 -22   1   7        8.52        3.85      4.56 o
 -21   1   7        2.27       -0.93      3.68 o
 -20   1   7       59.12       58.68      5.70 o
 -19   1   7        7.62        6.50      3.06 o
 -18   1   7        2.36       -0.13      2.47 o
 -17   1   7      119.96      118.52      6.51 o
 -16   1   7      249.08      237.37      8.09 o
 -15   1   7      175.35      165.94      7.36 o
 -14   1   7       65.27       64.63      5.97 o
 -13   1   7      102.28      117.92      5.89 o
 -12   1   7        7.89        4.24      2.49 o
 -11   1   7      175.76      184.15      9.21 o
 -10   1   7       30.09       34.64      3.56 o
  -9   1   7      107.89      144.16      5.59 o
  -8   1   7      541.00      503.84     12.09 o
  -7   1   7       17.27       14.52      2.76 o
  -6   1   7      227.42      257.50      7.93 o
  -5   1   7     1022.94     1158.13     19.20 o
  -4   1   7      850.96      845.25     15.47 o
  -3   1   7      311.71      407.09      8.74 o
  -2   1   7        1.12       -1.35      1.35 o
  -1   1   7     1572.62     1821.11     32.00 o
   0   1   7       20.50       18.55      2.56 o
   1   1   7     1228.06     1349.17     22.60 o
   2   1   7      173.37      181.08      6.29 o
   3   1   7      104.27      110.06      5.24 o
   4   1   7      186.22      211.66      7.03 o
   5   1   7      147.19      185.61      6.43 o
   6   1   7       97.40      107.36      6.07 o
   7   1   7       25.08       31.32      3.28 o
   8   1   7      181.60      193.94      7.76 o
   9   1   7       59.92       51.86      4.15 o
  10   1   7       59.10       69.25      4.79 o
  11   1   7       18.30       15.69      3.38 o
  12   1   7       19.63       20.54      3.97 o
  13   1   7       13.73        9.28      3.74 o
  14   1   7      114.40      112.09      8.56 o
  15   1   7        0.03       -3.09      3.45 o
  16   1   7       12.38       11.43      4.01 o
  17   1   7       32.20       21.33      5.58 o
  18   1   7        7.29        6.03      7.76 o
  19   1   7        6.39       -1.12      6.20 o
  20   1   7      107.97       75.31     15.39 o
  21   1   7       43.88       31.37      7.74 o
  22   1   7        3.32        5.37      8.48 o
  23   1   7       30.05       19.77      9.83 o
  24   1   7       54.13       65.15     14.26 o
  25   1   7       43.24       68.99     14.82 o
  26   1   7       17.99       18.71     10.93 o
 -29   2   7        0.33        5.69     10.48 o
 -28   2   7       17.80       19.12     10.41 o
 -27   2   7        3.03       -0.24      7.78 o
 -26   2   7       68.87       71.58     16.54 o
 -25   2   7        7.70        6.71      7.30 o
 -24   2   7        0.05       -0.26      8.73 o
 -23   2   7        0.02        2.14      5.25 o
 -22   2   7      116.40      122.14     17.54 o
 -21   2   7        2.90        0.18      5.00 o
 -20   2   7        0.08        0.06      4.48 o
 -19   2   7      123.52      114.57     13.09 o
 -18   2   7      251.00      221.11     28.16 o
 -17   2   7       74.81       88.66      9.32 o
 -16   2   7       42.35       24.87      6.17 o
 -15   2   7      351.48      326.31     22.78 o
 -14   2   7       25.07       16.24      4.18 o
 -13   2   7        7.94        6.77      3.21 o
 -12   2   7      583.02      570.24     16.87 o
 -11   2   7      253.44      239.01      8.23 o
 -10   2   7      504.96      509.57     12.74 o
  -9   2   7        2.44        5.57      2.01 o
  -8   2   7       56.07       61.29      3.63 o
  -7   2   7        4.59        3.42      1.81 o
  -6   2   7       28.18       30.67      2.69 o
  -5   2   7      236.85      261.26      7.68 o
  -4   2   7       81.38       73.05      4.50 o
  -3   2   7        1.73       -2.58      2.58 o
  -2   2   7      854.74      876.09     15.57 o
  -1   2   7     2031.59     2147.43     31.93 o
   0   2   7     1463.12     1591.03     24.88 o
   1   2   7       92.35       85.50      5.15 o
   2   2   7      198.86      185.14      8.17 o
   3   2   7      890.22      900.97     17.79 o
   4   2   7       10.13       11.83      3.07 o
   5   2   7      160.35      151.97      9.21 o
   6   2   7       61.66       64.66      6.14 o
   7   2   7       76.28       72.92      5.77 o
   8   2   7       24.54       23.91      4.12 o
   9   2   7        7.81        9.73      3.69 o
  10   2   7       28.82       31.95      4.76 o
  11   2   7        1.72        1.28      3.60 o
  12   2   7      253.18      242.39     13.74 o
  13   2   7        2.66        7.65      4.14 o
  14   2   7        9.88       10.06      4.96 o
  15   2   7       32.62       17.14      5.63 o
  16   2   7       21.09       14.43      6.63 o
  17   2   7        2.49        2.02      5.86 o
  18   2   7        7.56        6.42      6.55 o
  19   2   7        2.68       -5.66      5.66 o
  20   2   7        5.81       -5.51      6.64 o
  21   2   7       12.83        1.90      6.43 o
  22   2   7        0.50       -3.91     11.96 o
  23   2   7        0.00        1.34     11.79 o
  24   2   7        7.04       12.24     11.13 o
 -25   3   7        0.79        3.75     10.77 o
 -24   3   7        4.08        4.33      9.97 o
 -23   3   7       13.38       21.20      8.74 o
 -22   3   7        5.27        7.19      6.77 o
 -21   3   7       11.98       34.52      9.17 o
 -20   3   7        9.35       12.19      6.16 o
 -19   3   7       20.81       17.53      6.57 o
 -18   3   7      127.87      133.86     21.74 o
 -17   3   7       59.82       60.34      8.51 o
 -16   3   7        9.60       11.00      5.58 o
 -15   3   7        1.53        6.23      5.71 o
 -14   3   7      155.86      140.79     14.42 o
 -13   3   7       98.06      100.71      9.53 o
 -12   3   7      422.83      444.66     17.83 o
 -11   3   7      350.77      364.81     16.77 o
 -10   3   7      415.76      426.15     20.55 o
  -9   3   7      224.79      220.43     11.62 o
  -8   3   7      176.02      174.21     21.92 o
  -7   3   7      212.86      229.17     12.00 o
  -6   3   7      125.90      116.26      8.00 o
  -5   3   7      107.18      112.44      7.54 o
  -4   3   7       44.24       56.36      5.68 o
  -3   3   7        7.21        8.46      3.74 o
  -2   3   7        6.59        3.66      3.15 o
  -1   3   7       65.63       53.11      5.77 o
   0   3   7       67.45       58.20      6.03 o
   1   3   7       97.75       91.72      9.07 o
   2   3   7       17.46       16.47      4.39 o
   3   3   7      176.89      171.75     10.08 o
   4   3   7       24.44       26.98      5.13 o
   5   3   7      192.70      157.75     11.01 o
   6   3   7       34.51       38.95      5.99 o
   7   3   7        5.51        6.46      4.64 o
   8   3   7       85.40       76.72      8.01 o
   9   3   7       66.04       85.11      8.55 o
  10   3   7      131.96      130.81     10.38 o
  11   3   7      182.40      174.13     12.24 o
  12   3   7       49.12       44.10      7.42 o
  13   3   7       82.13       80.72      9.04 o
  14   3   7       52.66       56.09      9.30 o
  15   3   7        2.48        9.99      6.35 o
  16   3   7      161.73      183.34     38.35 o
  17   3   7       36.97       57.87     10.23 o
  18   3   7       12.56       11.12      7.64 o
  19   3   7       18.92       23.01      8.71 o
  20   3   7        9.80        7.72      7.44 o
 -19   4   7        0.98        9.76      8.04 o
 -18   4   7       67.59       83.11     11.87 o
 -17   4   7       74.61       88.33     32.08 o
 -16   4   7        1.57        7.10      5.92 o
 -15   4   7        4.48       -0.25      5.48 o
 -14   4   7        1.75       -1.78      5.45 o
 -13   4   7        2.26        2.66      5.50 o
 -12   4   7       27.12       28.17      6.80 o
 -11   4   7       34.06       22.65      6.11 o
 -10   4   7       10.94       11.56      7.46 o
  -9   4   7       24.10       15.88      8.60 o
  -8   4   7       14.51       15.82      7.28 o
  -7   4   7       45.06       43.00      6.26 o
  -6   4   7        2.54        6.59      4.70 o
  -5   4   7      214.64      213.44     18.90 o
  -4   4   7       26.44       28.53      6.09 o
  -3   4   7        9.91       13.48      6.95 o
  -2   4   7        1.73        2.38      4.49 o
  -1   4   7      174.60      198.84     11.68 o
   0   4   7        4.38        6.89      4.79 o
   1   4   7       52.63       42.99      8.08 o
   2   4   7        2.19        2.22      5.10 o
   3   4   7       31.19       24.86      5.93 o
   4   4   7       10.83        9.97      5.15 o
   5   4   7       44.40       46.93      7.12 o
   6   4   7      126.16      148.55     18.05 o
   7   4   7       69.49       67.98      8.19 o
   8   4   7        0.21        3.27      5.52 o
   9   4   7      221.10      201.16     15.69 o
  10   4   7      145.01      146.48     11.81 o
  11   4   7       45.23       48.22      8.19 o
  12   4   7        0.52        3.18      8.12 o
  13   4   7       46.01       36.27      9.63 o
  14   4   7       67.88       89.08     12.08 o
 -31   0   8      179.54      240.29     34.37 o
 -30   0   8        0.05       -0.65     12.11 o
 -29   0   8        8.16       18.33     14.08 o
 -28   0   8        0.04       -1.96     10.48 o
 -27   0   8       33.64       23.08      9.95 o
 -26   0   8        0.74       -1.84      7.27 o
 -25   0   8      105.07      102.82     14.26 o
 -24   0   8       35.67       44.83     10.18 o
 -23   0   8        3.11        4.67      6.80 o
 -22   0   8       47.60       45.18     19.81 o
 -21   0   8        7.19        7.92      6.70 o
 -20   0   8      883.76      838.08     26.56 o
 -19   0   8       39.24       42.60      6.70 o
 -18   0   8      396.92      396.82     18.81 o
 -17   0   8        3.48        4.67      3.72 o
 -16   0   8      412.15      379.70     27.09 o
 -15   0   8      258.97      259.33     14.92 o
 -14   0   8        2.65       -2.77      2.77 o
 -13   0   8      747.23      749.38     38.63 o
 -12   0   8     2302.38     2411.40     53.49 o
 -11   0   8      894.09      888.14     36.42 o
 -10   0   8      576.51      575.74     17.85 o
  -9   0   8       33.03       28.45      8.35 o
  -8   0   8     4587.58     4892.84    120.95 o
  -7   0   8     3896.95     4389.66    109.26 o
  -6   0   8      343.44      310.06     30.61 o
  -5   0   8      293.74      279.58     15.22 o
  -4   0   8    21108.43    23286.21    541.32 o
  -3   0   8     1904.55     2102.45     56.13 o
  -2   0   8      472.56      518.40     21.77 o
  -1   0   8     4091.66     4429.94    109.48 o
   0   0   8     1688.77     1801.59     49.07 o
   1   0   8     2113.08     2196.59     58.56 o
   2   0   8     1063.85     1145.19     28.14 o
   3   0   8      397.25      366.75     13.08 o
   4   0   8      425.92      458.57     15.41 o
   5   0   8     4590.36     4658.82     94.62 o
   6   0   8        5.10        7.06      3.56 o
   7   0   8      269.11      325.53     13.26 o
   8   0   8       13.51        7.12      5.00 o
   9   0   8      718.85      694.53     21.70 o
  10   0   8      247.50      219.62     12.90 o
  11   0   8      345.82      343.98     15.22 o
  12   0   8      184.11      187.91     12.68 o
  13   0   8      933.29      991.25     29.28 o
  14   0   8       54.97       55.57      9.69 o
  15   0   8       17.49       20.82      7.60 o
  16   0   8       32.29       13.09      6.99 o
  17   0   8       55.02       50.30     10.07 o
  18   0   8      171.38      153.89     16.43 o
  19   0   8      109.52       94.22     24.88 o
  20   0   8        0.03       -4.34      6.76 o
  21   0   8       59.71       87.88     21.93 o
  22   0   8       67.89       87.26     14.68 o
  23   0   8      123.35      104.07     18.66 o
  24   0   8      112.95      143.71     26.19 o
  25   0   8       71.64       82.17     20.95 o
 -30   1   8        0.70        6.66      9.02 o
 -29   1   8       42.92       35.51     11.31 o
 -28   1   8       42.19       41.28     26.68 o
 -27   1   8        6.73       15.72     11.46 o
 -26   1   8        0.05       -2.87      5.84 o
 -25   1   8      242.47      243.40     17.45 o
 -24   1   8       12.13        9.72      5.75 o
 -23   1   8        0.03        6.14      4.30 o
 -22   1   8       25.25       35.18      5.84 o
 -21   1   8      611.39      535.44     28.83 o
 -20   1   8      135.11      143.86      8.34 o
 -19   1   8        0.22       -1.94      2.84 o
 -18   1   8        2.18        3.76      2.70 o
 -17   1   8      696.66      702.01     16.14 o
 -16   1   8        1.03        2.72      3.13 o
 -15   1   8      831.65      767.43     17.89 o
 -14   1   8      365.97      346.37     12.47 o
 -13   1   8     2409.51     2359.26     41.05 o
 -12   1   8      120.36      100.72      6.03 o
 -11   1   8      679.65      660.60     14.99 o
 -10   1   8        5.49        3.53      2.10 o
  -9   1   8      410.56      404.05      9.80 o
  -8   1   8     1087.87     1063.21     19.17 o
  -7   1   8      961.15      904.49     15.56 o
  -6   1   8      327.39      325.31      9.10 o
  -5   1   8     1458.57     1389.56     23.55 o
  -4   1   8     5070.44     5263.42     77.23 o
  -3   1   8      171.02      212.50      8.20 o
  -2   1   8      411.01      407.00     10.22 o
  -1   1   8      510.15      564.14     12.72 o
   0   1   8     3077.69     3153.73     50.49 o
   1   1   8     1259.46     1175.73     20.72 o
   2   1   8     1057.45      975.94     18.13 o
   3   1   8       66.73       52.03      4.03 o
   4   1   8      305.98      288.49      7.88 o
   5   1   8      130.08      122.83      7.35 o
   6   1   8      394.66      386.78      9.54 o
   7   1   8        3.81        1.33      2.30 o
   8   1   8     1574.02     1600.52     26.02 o
   9   1   8      372.79      375.30     10.12 o
  10   1   8       49.23       38.31      4.30 o
  11   1   8       10.83       11.37      3.28 o
  12   1   8      491.88      493.52     16.09 o
  13   1   8        9.52        3.82      4.08 o
  14   1   8      669.16      668.92     18.84 o
  15   1   8      103.54       86.38      8.20 o
  16   1   8      231.87      226.16     24.19 o
  17   1   8        6.14        7.28      5.41 o
  18   1   8      251.47      231.72     33.06 o
  19   1   8        4.91        9.17      7.45 o
  20   1   8        7.97       17.90      8.71 o
  21   1   8       19.13       33.69     10.25 o
  22   1   8      140.48      172.85     19.30 o
  23   1   8       76.94       69.94     34.21 o
  24   1   8        6.19       10.52      9.75 o
  25   1   8        1.81       -2.98      9.36 o
 -28   2   8       44.78       42.94     12.59 o
 -27   2   8        1.89       -0.44      8.18 o
 -26   2   8       55.30       61.03     11.67 o
 -25   2   8       52.82       66.30     11.44 o
 -24   2   8       32.19       24.32      8.58 o
 -23   2   8        0.03        1.12      5.43 o
 -22   2   8        0.47        4.67      5.39 o
 -21   2   8       19.46       18.30      7.21 o
 -20   2   8      372.96      365.84     16.34 o
 -19   2   8       13.09        9.21      5.36 o
 -18   2   8       60.11       42.36      7.58 o
 -17   2   8      506.38      455.76     18.89 o
 -16   2   8      207.40      210.33     13.87 o
 -15   2   8      205.17      180.32     12.48 o
 -14   2   8       67.73       78.57      7.75 o
 -13   2   8     1769.65     1730.34     42.28 o
 -12   2   8      125.60      122.13      7.76 o
 -11   2   8       45.18       48.99      5.91 o
 -10   2   8      426.49      419.20     12.03 o
  -9   2   8      305.61      328.46      9.33 o
  -8   2   8      355.31      357.79      8.54 o
  -7   2   8      136.65      144.10      6.28 o
  -6   2   8      130.67      142.48      5.69 o
  -5   2   8       80.65       83.43      4.12 o
  -4   2   8      447.79      390.31      8.32 o
  -3   2   8      310.38      319.16      7.91 o
  -2   2   8       56.43       59.94      3.80 o
  -1   2   8      398.45      385.38      8.87 o
   0   2   8      122.22      110.82      5.34 o
   1   2   8      689.65      698.09     13.35 o
   2   2   8      290.92      311.90      8.26 o
   3   2   8      493.60      486.03     11.66 o
   4   2   8      147.07      155.03      8.39 o
   5   2   8      591.78      588.84     15.75 o
   6   2   8        0.67       -0.69      2.69 o
   7   2   8        0.02       -2.82      2.82 o
   8   2   8        1.40        7.25      3.43 o
   9   2   8      557.08      554.40     15.56 o
  10   2   8       73.26       60.45      6.06 o
  11   2   8      114.43      124.28     12.26 o
  12   2   8       62.41       65.76      6.77 o
  13   2   8      559.03      553.83     16.62 o
  14   2   8       10.23       20.76      6.17 o
  15   2   8        5.35       -3.82      5.47 o
  16   2   8        2.65        0.24      5.71 o
  17   2   8      172.94      181.63     15.71 o
  18   2   8       35.21       15.09      7.91 o
  19   2   8        0.00       -5.48      6.51 o
  20   2   8        0.00       -3.45      7.06 o
  21   2   8       19.02       17.85      9.74 o
  22   2   8        0.64       -0.72      8.23 o
  23   2   8        9.41        9.78      9.36 o
 -25   3   8        0.62       12.40      8.19 o
 -24   3   8       17.77       14.94      8.61 o
 -23   3   8        0.18        7.46      6.64 o
 -22   3   8      112.22      109.38     14.18 o
 -21   3   8      102.75      127.84     12.31 o
 -20   3   8       20.85       23.29      6.86 o
 -19   3   8        0.05        2.73      5.12 o
 -18   3   8       23.73       22.56      9.17 o
 -17   3   8       58.27       58.72      8.82 o
 -16   3   8       51.17       42.90      7.74 o
 -15   3   8       22.78       19.92      6.16 o
 -14   3   8        9.45       16.25      5.86 o
 -13   3   8       45.49       36.31      6.78 o
 -12   3   8        2.21        0.25      4.59 o
 -11   3   8      212.26      227.34     20.18 o
 -10   3   8       66.16       72.58     14.01 o
  -9   3   8       23.81       13.02      5.58 o
  -8   3   8      337.19      346.34     12.21 o
  -7   3   8      360.54      361.92     11.86 o
  -6   3   8      151.71      152.32      8.21 o
  -5   3   8        7.20        7.62      4.24 o
  -4   3   8      463.40      491.36     14.92 o
  -3   3   8      194.40      203.72     10.54 o
  -2   3   8      180.19      184.50     16.07 o
  -1   3   8       24.73       22.25      5.04 o
   0   3   8      140.92      126.30      9.05 o
   1   3   8       15.59       20.37      4.79 o
   2   3   8      210.01      180.92     10.47 o
   3   3   8        0.27       -3.33      3.94 o
   4   3   8      194.70      202.68     17.67 o
   5   3   8        5.10        8.16      3.81 o
   6   3   8       62.74       60.04      6.14 o
   7   3   8       36.61       32.46      6.17 o
   8   3   8      474.99      455.16     18.35 o
   9   3   8       74.40       71.97     11.91 o
  10   3   8       29.85       40.01      7.22 o
  11   3   8      210.18      202.63     13.40 o
  12   3   8       41.72       40.36      7.40 o
  13   3   8       30.04       12.39      5.95 o
  14   3   8        5.07        8.64      6.40 o
  15   3   8       83.97       79.49     19.58 o
  16   3   8        0.63        2.09      6.03 o
  17   3   8        3.87        7.54      8.34 o
  18   3   8        0.04        5.07      7.07 o
  19   3   8        0.06       -1.33      6.80 o
 -18   4   8        1.17       -0.39      6.46 o
 -17   4   8       10.75       13.06      7.25 o
 -16   4   8        0.55        1.32      6.47 o
 -15   4   8        9.08       11.67      7.69 o
 -14   4   8        0.50       -5.16      5.16 o
 -13   4   8        4.77       -1.82      5.06 o
 -12   4   8       23.50       26.71      6.76 o
 -11   4   8       14.48       10.28      5.89 o
 -10   4   8        0.69       -3.50      5.09 o
  -9   4   8        0.02       -1.45      5.12 o
  -8   4   8        5.98       13.43      5.78 o
  -7   4   8      123.04      108.55     11.62 o
  -6   4   8        5.63       12.87      6.79 o
  -5   4   8        0.66        3.59      7.00 o
  -4   4   8       65.97       65.35      8.79 o
  -3   4   8       89.86      102.13     15.88 o
  -2   4   8       87.25       83.88     10.68 o
  -1   4   8        5.53        8.10      5.11 o
   0   4   8        4.22        3.11      4.72 o
   1   4   8       66.52       60.92      9.88 o
   2   4   8       29.96       39.99      6.85 o
   3   4   8        0.40        3.63      4.93 o
   4   4   8       11.96        5.07      5.58 o
   5   4   8       48.89       50.94      8.84 o
   6   4   8        2.79        9.71      5.57 o
   7   4   8        5.22        1.26      5.47 o
   8   4   8        7.15        5.42      9.26 o
   9   4   8       30.11       36.15      7.84 o
  10   4   8        0.85        2.24      7.56 o
  11   4   8       11.85        8.02      8.98 o
  12   4   8       11.60       21.06      7.85 o
  13   4   8        0.03        3.27     20.95 o
 -30   1   9        0.07       -2.30      8.39 o
 -29   1   9       20.01       23.90     10.61 o
 -28   1   9       12.63       25.36     18.50 o
 -27   1   9        0.56       -4.12      7.36 o
 -26   1   9        0.07       -0.79      6.20 o
 -25   1   9        1.32       -0.41      6.00 o
 -24   1   9       23.44       26.15      7.78 o
 -23   1   9       15.75       11.64      5.01 o
 -22   1   9       81.05       65.55      7.42 o
 -21   1   9      148.50      148.15     10.03 o
 -20   1   9      129.23      115.93      8.87 o
 -19   1   9        2.58       -3.41      3.41 o
 -18   1   9      127.61      119.49      9.83 o
 -17   1   9        7.47        8.45      3.57 o
 -16   1   9      764.96      786.93     19.06 o
 -15   1   9      814.35      844.63     19.53 o
 -14   1   9      225.31      200.28      9.13 o
 -13   1   9        2.44       -0.77      2.67 o
 -12   1   9      293.59      301.62     10.07 o
 -11   1   9      245.41      257.92      8.33 o
 -10   1   9       92.78      109.97      6.22 o
  -9   1   9      133.63      143.34      5.87 o
  -8   1   9        0.09        2.29      2.05 o
  -7   1   9     1219.38     1365.35     23.71 o
  -6   1   9       84.76      105.20     10.05 o
  -5   1   9     1146.43     1223.49     23.03 o
  -4   1   9      657.83      794.77     18.34 o
  -3   1   9       67.12       82.18     10.02 o
  -2   1   9      241.57      277.54      8.65 o
  -1   1   9      852.01      930.72     20.26 o
   0   1   9       76.34       77.05      5.94 o
   1   1   9      398.14      433.57     11.36 o
   2   1   9      502.88      535.14     12.96 o
   3   1   9        2.43        1.04      2.29 o
   4   1   9        5.03        1.74      2.19 o
   5   1   9       79.87       77.02      5.04 o
   6   1   9       57.63       64.74      4.83 o
   7   1   9        4.80        3.93      2.75 o
   8   1   9        8.58        7.46      2.96 o
   9   1   9      733.49      741.95     16.35 o
  10   1   9       57.79       51.23      5.04 o
  11   1   9       15.18       16.08      4.13 o
  12   1   9        4.74        1.55      3.40 o
  13   1   9       39.51       42.56      5.53 o
  14   1   9       43.96       36.33      5.48 o
  15   1   9       14.20       14.00      4.59 o
  16   1   9       73.74       69.41     14.43 o
  17   1   9        1.71       -7.20      7.20 o
  18   1   9        2.85        1.90      6.59 o
  19   1   9        1.15        0.27     13.42 o
  20   1   9       23.87       23.78      9.79 o
  21   1   9       19.04       14.78      9.82 o
  22   1   9        0.41       -3.98      8.30 o
  23   1   9        1.09        7.09      9.39 o
  24   1   9        0.17        4.71      9.56 o
 -28   2   9        5.42       11.38      9.97 o
 -27   2   9        2.03        1.35      8.42 o
 -26   2   9        0.09        0.15      9.17 o
 -25   2   9      138.09      155.30     40.31 o
 -24   2   9        1.66       16.29      7.98 o
 -23   2   9        0.01       -3.57      5.25 o
 -22   2   9       12.47       14.87      7.23 o
 -21   2   9       17.01       20.43      6.24 o
 -20   2   9       48.61       42.62      7.61 o
 -19   2   9      201.35      197.55     14.26 o
 -18   2   9        7.52        8.52      5.43 o
 -17   2   9       64.89       77.03      9.02 o
 -16   2   9      522.58      468.77     19.05 o
 -15   2   9      125.99      127.81     10.85 o
 -14   2   9      293.52      260.47     14.50 o
 -13   2   9       35.72       20.06      5.72 o
 -12   2   9      631.54      615.90     21.36 o
 -11   2   9        1.72       -0.74      3.64 o
 -10   2   9      178.22      153.62      9.40 o
  -9   2   9      567.37      578.93     17.12 o
  -8   2   9      372.12      409.34     10.81 o
  -7   2   9       62.00       65.92      4.64 o
  -6   2   9        9.31        5.53      3.07 o
  -5   2   9       49.14       50.95      4.08 o
  -4   2   9      159.76      154.08      9.80 o
  -3   2   9       98.71      114.87      5.73 o
  -2   2   9      455.12      473.23     11.12 o
  -1   2   9       24.59       26.96      3.32 o
   0   2   9      324.19      321.96      9.99 o
   1   2   9      203.79      211.66     14.23 o
   2   2   9       76.79       82.38      5.82 o
   3   2   9       61.92       64.13      7.17 o
   4   2   9       45.46       45.06      5.79 o
   5   2   9        2.41        7.20      3.46 o
   6   2   9      151.29      154.55     14.54 o
   7   2   9       26.38       23.55      4.27 o
   8   2   9       56.32       57.01      6.07 o
   9   2   9       88.46       87.55      7.34 o
  10   2   9      230.73      234.33     11.62 o
  11   2   9      304.41      309.94     15.80 o
  12   2   9      115.67      122.29      7.01 o
  13   2   9      389.38      382.98     11.75 o
  14   2   9       39.86       42.46      5.47 o
  15   2   9      160.35      138.23     10.84 o
  16   2   9       12.82       13.24      4.78 o
  17   2   9        0.36       -3.46      6.71 o
  18   2   9        3.86        3.05      4.45 o
  19   2   9      110.74       98.54      9.34 o
  20   2   9      120.14       99.64     15.49 o
  21   2   9       20.61       41.58     14.40 o
  22   2   9        1.37        0.56      8.40 o
 -24   3   9        5.89        4.63      8.81 o
 -23   3   9       15.15       13.05      7.09 o
 -22   3   9       41.47       58.17      9.39 o
 -21   3   9       42.64       57.53      9.76 o
 -20   3   9        0.45        3.94      5.97 o
 -19   3   9       39.61       37.35      8.14 o
 -18   3   9      109.72      108.45     17.57 o
 -17   3   9        6.78        6.49      6.57 o
 -16   3   9        0.01        2.07      5.42 o
 -15   3   9        0.21       -4.90      4.90 o
 -14   3   9        0.60       -4.49      4.49 o
 -13   3   9        0.93       -0.59      4.83 o
 -12   3   9       79.37       86.42     13.81 o
 -11   3   9        0.08       -4.33      4.33 o
 -10   3   9       97.90      105.13      8.59 o
  -9   3   9        5.34        1.36      4.52 o
  -8   3   9        3.26        3.59      3.60 o
  -7   3   9      742.51      722.51     18.16 o
  -6   3   9       65.77       70.39      6.22 o
  -5   3   9      262.20      252.21      9.58 o
  -4   3   9       91.41       89.53      6.86 o
  -3   3   9       84.18       81.77      6.61 o
  -2   3   9        0.08       -1.32      3.75 o
  -1   3   9       58.10       44.96      6.13 o
   0   3   9       89.13       76.90      7.43 o
   1   3   9       54.29       55.92      6.66 o
   2   3   9       36.18       39.19      6.62 o
   3   3   9       68.38       67.16      7.29 o
   4   3   9        2.56       -3.99      3.99 o
   5   3   9      206.85      198.18     10.23 o
   6   3   9      142.16      131.20     14.51 o
   7   3   9       15.21       18.99      5.62 o
   8   3   9       91.73       79.00      8.56 o
   9   3   9      309.38      337.99     16.49 o
  10   3   9      114.48      111.49     11.02 o
  11   3   9        7.96       11.82      6.13 o
  12   3   9        6.54        5.62      5.45 o
  13   3   9        0.01       -3.75      5.96 o
  14   3   9        8.54       -2.48      5.92 o
  15   3   9       14.18       14.29      7.59 o
  16   3   9        0.12       -0.07      6.52 o
  17   3   9        3.79       -6.04      6.56 o
  18   3   9       12.91        1.09      7.62 o
 -18   4   9        0.00       25.86     24.88 o
 -17   4   9        1.50        3.95      8.68 o
 -16   4   9        5.13       22.61      8.09 o
 -15   4   9        0.01        1.56      6.76 o
 -14   4   9        2.61        6.13      6.99 o
 -13   4   9       19.79       17.66      7.69 o
 -12   4   9       82.05       78.95      9.38 o
 -11   4   9        8.90       13.74      6.20 o
 -10   4   9        9.09        1.71      5.73 o
  -9   4   9        2.04        4.30      5.43 o
  -8   4   9       62.98       64.48      9.33 o
  -7   4   9       19.75       24.85      5.62 o
  -6   4   9       19.27       16.02      4.70 o
  -5   4   9       57.19       45.17      6.88 o
  -4   4   9        3.58       -3.58      5.68 o
  -3   4   9       64.13       52.68      7.10 o
  -2   4   9       47.22       59.10      7.72 o
  -1   4   9      182.70      179.81     12.91 o
   0   4   9       53.51       51.24      8.17 o
   1   4   9        4.53        5.87      5.25 o
   2   4   9        6.93        1.72      5.34 o
   3   4   9        1.21        6.54      5.27 o
   4   4   9       49.15       49.58      7.51 o
   5   4   9       36.40       39.57      7.39 o
   6   4   9       29.67       29.90      8.69 o
   7   4   9       64.55       65.09      9.17 o
   8   4   9       26.03       30.31      7.37 o
   9   4   9       79.19       72.19      9.57 o
  10   4   9       54.70       47.93      8.98 o
  11   4   9        0.01        4.01      9.09 o
 -31   0  10        7.03        9.17     14.73 o
 -30   0  10       12.18       24.55     15.71 o
 -29   0  10       15.03       23.24     15.71 o
 -28   0  10        2.40       12.77     12.77 o
 -27   0  10       84.89       70.71     18.99 o
 -26   0  10       27.85       39.91     11.46 o
 -25   0  10      243.21      264.00     28.15 o
 -24   0  10      158.61      155.74     20.30 o
 -23   0  10      158.13      156.49     16.55 o
 -22   0  10       67.15       56.20     10.81 o
 -21   0  10      573.72      532.70     28.81 o
 -20   0  10      225.23      231.92     18.96 o
 -19   0  10     1985.98     1988.17     44.84 o
 -18   0  10     1761.65     1860.87     41.03 o
 -17   0  10     1827.16     1972.83     42.38 o
 -16   0  10      669.96      632.12     18.94 o
 -15   0  10     2359.83     2234.06    101.84 o
 -14   0  10     1134.25     1164.79     31.31 o
 -13   0  10       53.99       47.59      7.51 o
 -12   0  10      383.90      366.46     18.14 o
 -11   0  10     1024.53      903.23     31.13 o
 -10   0  10      578.70      612.08     23.83 o
  -9   0  10      213.89      241.02     15.69 o
  -8   0  10     5618.55     5738.83    141.89 o
  -7   0  10      379.90      503.84     20.93 o
  -6   0  10       17.51        4.91      6.87 o
  -5   0  10       29.54       33.12      6.36 o
  -4   0  10      401.77      452.70     19.30 o
  -3   0  10      352.94      513.55     21.16 o
  -2   0  10     6838.80     7054.43    171.75 o
  -1   0  10      542.21      591.62     22.65 o
   0   0  10       31.90       21.84      5.41 o
   1   0  10      301.14      299.92     20.95 o
   2   0  10     2258.90     2250.42     50.64 o
   3   0  10      121.78      104.25      9.07 o
   4   0  10      238.43      275.97     12.67 o
   5   0  10       57.24       69.87      7.42 o
   6   0  10     5698.48     5678.07    175.64 o
   7   0  10     1053.06     1128.18     31.29 o
   8   0  10      326.94      348.49     15.69 o
   9   0  10        0.01       -3.00      3.91 o
  10   0  10     1302.54     1329.92     36.08 o
  11   0  10        6.54        6.27      5.03 o
  12   0  10      483.81      430.06     22.04 o
  13   0  10        9.57       18.68      6.19 o
  14   0  10      607.58      615.58     23.49 o
  15   0  10       43.76       37.25      9.37 o
  16   0  10      102.82      119.60     14.53 o
  17   0  10        7.92        5.24      7.39 o
  18   0  10      257.75      264.74     22.21 o
  19   0  10       31.08       46.19     11.95 o
  20   0  10        3.07        0.67      8.05 o
  21   0  10       10.76       11.98      9.67 o
  22   0  10        0.62        7.53     12.44 o
 -30   1  10        1.10       -4.89     13.09 o
 -29   1  10        1.88        1.66      9.27 o
 -28   1  10      184.45      202.95     21.29 o
 -27   1  10        2.06        1.33      8.20 o
 -26   1  10        2.60       -2.62      7.64 o
 -25   1  10       36.86       22.30      8.06 o
 -24   1  10      219.64      224.90     16.68 o
 -23   1  10       84.93       79.64      8.84 o
 -22   1  10      419.28      353.09     17.04 o
 -21   1  10        0.79        2.05      4.30 o
 -20   1  10      126.07      140.84     12.21 o
 -19   1  10      174.62      144.65     14.92 o
 -18   1  10       25.93       24.46      5.30 o
 -17   1  10      351.86      353.63     14.62 o
 -16   1  10       16.17       12.36      4.41 o
 -15   1  10      617.86      568.58     15.47 o
 -14   1  10       16.95       13.93      3.49 o
 -13   1  10      941.32      887.56     19.99 o
 -12   1  10     1519.10     1552.99     27.53 o
 -11   1  10     1205.80     1299.20     22.00 o
 -10   1  10      220.51      199.43      7.21 o
  -9   1  10      142.49      154.09      6.38 o
  -8   1  10     1318.78     1255.45     22.92 o
  -7   1  10     4983.42     5152.32     81.59 o
  -6   1  10     2096.32     2147.98     37.47 o
  -5   1  10      388.00      411.08     16.05 o
  -4   1  10        6.26        2.77      2.98 o
  -3   1  10     3601.08     3681.45     66.35 o
  -2   1  10      943.63      994.66     25.15 o
  -1   1  10      171.59      154.82      7.35 o
   0   1  10       35.04       50.05      4.50 o
   1   1  10     1810.22     1803.94     32.42 o
   2   1  10       58.76       50.75      4.63 o
   3   1  10      407.97      431.08     12.20 o
   4   1  10       18.82       13.18      3.06 o
   5   1  10      155.98      155.13      8.22 o
   6   1  10        1.46       -2.55      2.55 o
   7   1  10     1874.43     1827.71     31.29 o
   8   1  10      177.93      179.27      8.51 o
   9   1  10      150.72      164.81      8.42 o
  10   1  10      682.68      699.20     16.57 o
  11   1  10      524.10      567.07     15.05 o
  12   1  10       54.70       61.35      5.74 o
  13   1  10      160.11      189.28     13.10 o
  14   1  10        0.04        0.59      3.93 o
  15   1  10       14.97       13.13      6.40 o
  16   1  10      197.89      181.88     17.59 o
  17   1  10       78.00       47.12     10.58 o
  18   1  10       31.22       36.43     12.60 o
  19   1  10       10.10        9.14      8.80 o
  20   1  10       16.71       15.60      9.46 o
  21   1  10        0.01        3.39      8.97 o
  22   1  10       24.65       40.07     12.23 o
  23   1  10       35.90       51.87     13.28 o
 -28   2  10        0.01       -1.98      8.97 o
 -27   2  10        0.19        0.35      8.89 o
 -26   2  10        0.30       -3.43      7.83 o
 -25   2  10        6.89       21.64      8.66 o
 -24   2  10      136.15      142.94     16.49 o
 -23   2  10        4.74        7.16      6.27 o
 -22   2  10        0.35        0.34      5.52 o
 -21   2  10       67.68       91.95     12.70 o
 -20   2  10       31.96       32.22      7.99 o
 -19   2  10       25.57       17.76      6.29 o
 -18   2  10        0.66       -5.33      5.33 o
 -17   2  10        4.10        1.87      4.98 o
 -16   2  10       58.95       55.01     14.59 o
 -15   2  10      637.16      669.20     23.63 o
 -14   2  10       29.15       22.04      7.92 o
 -13   2  10      207.59      187.41     15.93 o
 -12   2  10        1.75       -1.83      6.44 o
 -11   2  10      423.58      409.13     17.28 o
 -10   2  10      861.94      834.65     30.53 o
  -9   2  10      737.97      743.53     19.41 o
  -8   2  10      875.99      768.58     32.63 o
  -7   2  10      157.02      153.89      9.50 o
  -6   2  10      394.07      403.79     15.83 o
  -5   2  10      108.28      105.11      7.63 o
  -4   2  10      220.18      219.51     10.36 o
  -3   2  10       29.00       26.08      4.63 o
  -2   2  10      432.11      397.47     11.04 o
  -1   2  10       51.27       48.22      7.14 o
   0   2  10       83.59       76.82      5.11 o
   1   2  10       15.33        8.31      2.82 o
   2   2  10      652.09      640.07     15.58 o
   3   2  10       99.87       89.57      6.63 o
   4   2  10      130.09      133.91      7.24 o
   5   2  10       18.27       19.84      3.45 o
   6   2  10      971.32      946.23     22.29 o
   7   2  10      153.06      147.90     14.27 o
   8   2  10      170.24      169.67     11.07 o
   9   2  10        4.07        0.36      3.85 o
  10   2  10       68.31       68.64      7.05 o
  11   2  10       38.88       24.94      5.49 o
  12   2  10        0.03       -2.98      2.98 o
  13   2  10       12.67       13.36      3.94 o
  14   2  10        3.03        2.25      3.66 o
  15   2  10       25.99       26.34      5.18 o
  16   2  10        7.23       -0.75      6.43 o
  17   2  10        7.50        6.67      5.51 o
  18   2  10       75.58       74.11     12.62 o
  19   2  10       97.18      103.55     16.03 o
  20   2  10        1.83        3.37     13.42 o
  21   2  10        0.08       -4.71      8.26 o
 -24   3  10       21.70       26.71      9.44 o
 -23   3  10        1.74        9.26      7.00 o
 -22   3  10       46.04       44.66     15.83 o
 -21   3  10        6.87        0.80      6.19 o
 -20   3  10        1.13       -2.99      6.13 o
 -19   3  10        7.87       10.59      6.70 o
 -18   3  10       27.90       30.92      7.93 o
 -17   3  10        0.01       -0.71      5.54 o
 -16   3  10        6.34        5.36      5.93 o
 -15   3  10      121.53      101.46     11.10 o
 -14   3  10       51.57       58.81      9.83 o
 -13   3  10        5.11       12.63      5.75 o
 -12   3  10       10.49       11.26      5.53 o
 -11   3  10      116.45      114.05     10.72 o
 -10   3  10        1.24        0.56      4.41 o
  -9   3  10       13.94       10.07      4.13 o
  -8   3  10        0.54       -3.12      3.12 o
  -7   3  10        0.30       -2.43      3.10 o
  -6   3  10       96.29       87.38      7.08 o
  -5   3  10       82.32       88.84      8.70 o
  -4   3  10       12.13       15.63      4.23 o
  -3   3  10      238.06      246.41     11.01 o
  -2   3  10       27.28       21.31      4.71 o
  -1   3  10        3.67        8.26      4.12 o
   0   3  10        2.49        8.54      4.56 o
   1   3  10      331.54      337.20     16.91 o
   2   3  10       11.77        6.70      5.20 o
   3   3  10        3.67        1.40      4.53 o
   4   3  10       49.68       48.63      7.20 o
   5   3  10       69.37       67.25      6.99 o
   6   3  10        0.27       -1.01      4.65 o
   7   3  10       24.79       16.90      5.95 o
   8   3  10      126.29      121.07     10.58 o
   9   3  10       17.81       24.30      6.32 o
  10   3  10        2.46        5.05      5.42 o
  11   3  10       10.71       21.33      6.47 o
  12   3  10       38.13       20.92      8.32 o
  13   3  10       99.53      104.04     23.67 o
  14   3  10        2.67        2.44      6.61 o
  15   3  10       48.22       50.02     10.38 o
  16   3  10        5.03       -0.94      6.92 o
  17   3  10        0.05        5.08      7.53 o
 -17   4  10        0.04       -2.37      6.83 o
 -16   4  10       34.56       37.26      9.79 o
 -15   4  10       11.12       15.27      7.83 o
 -14   4  10        4.39        3.27      7.27 o
 -13   4  10        0.14        2.28      6.69 o
 -12   4  10       23.80       14.44      7.69 o
 -11   4  10        1.25       -5.58      5.58 o
 -10   4  10        6.63        7.33     10.80 o
  -9   4  10        4.50        4.14      4.83 o
  -8   4  10        2.99        2.55      4.67 o
  -7   4  10       43.20       53.29      8.34 o
  -6   4  10       19.21       30.38      6.48 o
  -5   4  10        2.43       10.07      6.50 o
  -4   4  10       34.61       34.04      6.57 o
  -3   4  10       23.77       19.03      9.12 o
  -2   4  10        2.02        7.24      5.40 o
  -1   4  10        3.54        3.36      5.05 o
   0   4  10        6.11       10.86      7.42 o
   1   4  10       12.86       15.82      6.14 o
   2   4  10        2.25        5.43      5.62 o
   3   4  10        4.54       12.53      8.69 o
   4   4  10        0.07        4.78      5.55 o
   5   4  10       13.87       15.75      6.64 o
   6   4  10        1.54        3.08      6.03 o
   7   4  10        0.01       -0.91      5.92 o
   8   4  10        5.72        4.84      6.50 o
   9   4  10        6.73        8.42      6.39 o
  10   4  10       11.83       30.12     26.19 o
 -30   1  11        6.61       19.80     10.85 o
 -29   1  11        1.67        7.57     14.73 o
 -28   1  11       39.49       36.92     11.78 o
 -27   1  11       35.72       34.55     11.40 o
 -26   1  11       10.74        3.24      8.29 o
 -25   1  11        0.28        4.50      6.84 o
 -24   1  11       19.82       15.26      7.18 o
 -23   1  11        1.08        0.79      5.06 o
 -22   1  11      205.74      213.06     20.13 o
 -21   1  11       27.91       21.96      7.19 o
 -20   1  11      326.19      349.35     19.45 o
 -19   1  11      569.98      548.64     21.92 o
 -18   1  11       32.30       38.48      7.52 o
 -17   1  11        4.56        2.93      4.23 o
 -16   1  11      290.52      292.23     12.20 o
 -15   1  11      100.84      106.66      6.72 o
 -14   1  11        1.20       -1.48      2.74 o
 -13   1  11      257.44      270.98      9.03 o
 -12   1  11      545.83      533.42     12.37 o
 -11   1  11      125.57      120.68      7.52 o
 -10   1  11       11.40       14.90      3.10 o
  -9   1  11      224.79      248.88     11.70 o
  -8   1  11       55.62       62.44      5.15 o
  -7   1  11      208.84      245.55      9.37 o
  -6   1  11        0.05       -1.87      2.36 o
  -5   1  11      459.50      485.20     14.34 o
  -4   1  11      220.38      252.24     19.94 o
  -3   1  11        0.13       -2.65      2.65 o
  -2   1  11      249.46      257.08      9.42 o
  -1   1  11       48.21       36.65      4.15 o
   0   1  11        0.77       -1.13      2.47 o
   1   1  11        6.21        2.23      2.91 o
   2   1  11      483.59      452.84     12.89 o
   3   1  11      112.18      117.59      7.90 o
   4   1  11      886.31      965.19     19.49 o
   5   1  11       52.21       50.82      5.00 o
   6   1  11       36.14       30.28      4.33 o
   7   1  11      638.73      622.09     21.89 o
   8   1  11       23.25       22.40      4.29 o
   9   1  11      138.12      130.02      7.84 o
  10   1  11      139.49      145.99      8.31 o
  11   1  11      603.17      582.78     15.76 o
  12   1  11       25.11       14.59      5.08 o
  13   1  11        0.29       -3.83      4.05 o
  14   1  11       74.81       66.12      9.53 o
  15   1  11      109.39       88.70     10.94 o
  16   1  11       15.35        9.04      6.43 o
  17   1  11        7.47       -4.75     10.31 o
  18   1  11       36.36       21.03      9.67 o
  19   1  11        0.10        0.50      8.53 o
  20   1  11        7.21        4.02      9.43 o
  21   1  11        6.97        7.44      9.43 o
  22   1  11       50.33       59.27     14.26 o
 -27   2  11        0.04       -2.17      8.57 o
 -26   2  11        9.79        7.86      9.46 o
 -25   2  11       32.76       46.65     12.24 o
 -24   2  11        0.01       -0.04      6.52 o
 -23   2  11       58.49       77.67     10.40 o
 -22   2  11        1.23        3.10      5.92 o
 -21   2  11        6.09        2.00      6.04 o
 -20   2  11       65.84       37.58     16.88 o
 -19   2  11       17.54       20.77      6.78 o
 -18   2  11       11.79        7.93      5.88 o
 -17   2  11        0.00       -4.37      4.37 o
 -16   2  11       43.45       35.48      7.33 o
 -15   2  11      139.20      141.66     11.86 o
 -14   2  11       40.37       39.28      7.32 o
 -13   2  11       16.01       18.06      6.06 o
 -12   2  11        0.14       -2.22      7.53 o
 -11   2  11      652.84      614.60     26.50 o
 -10   2  11     1037.41     1034.70     29.39 o
  -9   2  11      648.17      634.99     22.02 o
  -8   2  11      457.30      473.01     17.24 o
  -7   2  11      120.88      115.33      9.19 o
  -6   2  11      124.24      130.83     10.06 o
  -5   2  11      448.74      439.13     16.38 o
  -4   2  11       55.39       63.56      5.42 o
  -3   2  11       19.23       14.59      3.24 o
  -2   2  11       24.09       18.47      3.57 o
  -1   2  11        1.03       -0.78      2.64 o
   0   2  11       13.02       11.71      3.23 o
   1   2  11      230.64      227.74     11.55 o
   2   2  11       41.44       37.79      4.52 o
   3   2  11       11.49        7.15      3.70 o
   4   2  11      476.35      471.23     13.93 o
   5   2  11      720.77      692.05     18.90 o
   6   2  11      610.94      596.66     23.25 o
   7   2  11        0.11        0.17      4.05 o
   8   2  11       41.14       54.03      6.70 o
   9   2  11      186.92      181.15     12.01 o
  10   2  11       13.13        5.84      4.78 o
  11   2  11       32.28       29.77      5.96 o
  12   2  11        0.01        0.47      4.77 o
  13   2  11       94.85       82.15      8.63 o
  14   2  11       16.58       11.08      4.61 o
  15   2  11        1.27       -0.90      4.63 o
  16   2  11        0.04       -3.08      4.44 o
  17   2  11       36.05       35.52      7.14 o
  18   2  11        0.08       -4.46      5.03 o
  19   2  11        5.19       12.30      6.36 o
  20   2  11       49.31       48.78     17.35 o
 -23   3  11       60.19       68.26     11.22 o
 -22   3  11       10.31       12.61      7.37 o
 -21   3  11        0.02       -3.54      6.21 o
 -20   3  11       18.11       12.88      8.20 o
 -19   3  11       62.49       61.89     10.15 o
 -18   3  11       10.62       18.99      7.40 o
 -17   3  11       21.37       26.87      7.62 o
 -16   3  11       31.84       17.75      8.04 o
 -15   3  11       25.86       27.01      7.25 o
 -14   3  11      235.83      241.67     16.42 o
 -13   3  11       11.88       15.22      9.84 o
 -12   3  11       58.66       69.50     14.17 o
 -11   3  11        2.65       -0.37      5.21 o
 -10   3  11       68.06       64.05      7.42 o
  -9   3  11        8.27        3.91      3.60 o
  -8   3  11        2.74        3.62      3.55 o
  -7   3  11       43.89       42.10      5.87 o
  -6   3  11       61.17       63.84      6.68 o
  -5   3  11      293.16      297.60     11.98 o
  -4   3  11       15.84       18.17      4.76 o
  -3   3  11       10.30        6.10      4.19 o
  -2   3  11      319.63      322.35     12.85 o
  -1   3  11      101.90      102.17      8.27 o
   0   3  11        2.03        3.30      4.09 o
   1   3  11       30.91       33.97      5.76 o
   2   3  11       81.78       87.92      8.90 o
   3   3  11        4.74        1.71      4.77 o
   4   3  11       20.15       18.33      5.92 o
   5   3  11      112.59      101.46      8.28 o
   6   3  11        6.35        5.23      5.30 o
   7   3  11        0.08        4.82      5.23 o
   8   3  11        7.33       -3.45      5.04 o
   9   3  11        1.35        1.43      5.75 o
  10   3  11       23.24       12.86      6.19 o
  11   3  11       52.61       65.58      9.44 o
  12   3  11        4.82       -0.45      6.35 o
  13   3  11        2.53        7.61      6.59 o
  14   3  11       16.14       12.76      8.25 o
  15   3  11       40.25       35.78     10.05 o
  16   3  11       30.42       -2.29     26.52 o
 -15   4  11       39.21       46.87     19.97 o
 -14   4  11       40.57       35.79      9.41 o
 -13   4  11        0.57       -2.04      7.27 o
 -12   4  11       22.74       27.08      7.23 o
 -11   4  11       22.25       17.88      6.58 o
 -10   4  11        1.59       -5.02      5.02 o
  -9   4  11        5.58        2.56      5.27 o
  -8   4  11        3.82       -5.33      5.90 o
  -7   4  11       30.09       27.54      9.98 o
  -6   4  11        0.71        6.85      6.70 o
  -5   4  11        4.67        9.21      6.93 o
  -4   4  11       35.52       32.38      7.74 o
  -3   4  11       16.09       22.72      6.60 o
  -2   4  11        3.55        8.56      7.59 o
  -1   4  11        3.26        2.63      5.65 o
   0   4  11       13.71       14.30      6.19 o
   1   4  11       10.56       16.09      6.37 o
   2   4  11        8.38        7.27      6.11 o
   3   4  11        7.18       12.66      6.34 o
   4   4  11       42.18       37.27      8.14 o
   5   4  11        0.56        7.98      6.33 o
   6   4  11        4.57       16.96      8.01 o
   7   4  11       27.49       37.64      8.84 o
   8   4  11       20.02       13.52      9.50 o
 -30   0  12       65.46       54.02     20.62 o
 -29   0  12        2.28       -3.27     11.79 o
 -28   0  12      187.77      185.94     30.12 o
 -27   0  12       71.80       73.66     20.30 o
 -26   0  12       89.84      124.40     24.23 o
 -25   0  12      474.96      472.83     45.83 o
 -24   0  12        0.04        4.60      6.52 o
 -23   0  12      145.38      128.71     21.28 o
 -22   0  12       81.02       60.97      9.50 o
 -21   0  12       33.89       42.01      7.98 o
 -20   0  12      404.78      419.44     19.92 o
 -19   0  12       51.31       58.60     10.42 o
 -18   0  12       15.37        2.84      7.04 o
 -17   0  12      124.30      142.79     23.08 o
 -16   0  12      748.53      773.11     30.45 o
 -15   0  12     2962.51     3122.70     71.34 o
 -14   0  12     1706.90     1735.49     44.27 o
 -13   0  12      130.56      164.01     11.79 o
 -12   0  12       12.37       14.50      6.92 o
 -11   0  12     2162.32     2062.93     75.79 o
 -10   0  12      498.72      459.91     21.73 o
  -9   0  12     2894.37     2922.14     86.59 o
  -8   0  12       19.35       23.90      6.94 o
  -7   0  12     1022.08      999.76     68.26 o
  -6   0  12       20.30       23.80      7.86 o
  -5   0  12     3450.96     3513.88     92.69 o
  -4   0  12       19.99       22.26      6.94 o
  -3   0  12      781.91      846.13     30.75 o
  -2   0  12       43.51       40.46      7.78 o
  -1   0  12     4345.51     4517.34    115.96 o
   0   0  12        4.61        3.88      5.35 o
   1   0  12      397.07      360.75     15.91 o
   2   0  12      666.53      666.56     33.96 o
   3   0  12     2859.27     2860.14     64.44 o
   4   0  12     2476.70     2557.68     72.30 o
   5   0  12      153.30      130.36     16.99 o
   6   0  12        0.78       -0.92      4.40 o
   7   0  12       86.85       87.31     10.16 o
   8   0  12     2157.76     2151.91     87.16 o
   9   0  12        0.34       -3.31      4.46 o
  10   0  12      149.20      139.38     18.27 o
  11   0  12      408.48      453.72     20.23 o
  12   0  12      262.01      219.01     15.60 o
  13   0  12      359.79      355.36     19.84 o
  14   0  12      101.51      104.76     11.61 o
  15   0  12      252.21      307.52     20.48 o
  16   0  12       15.29       13.26     13.09 o
  17   0  12       96.87      123.02     16.12 o
  18   0  12       11.04        3.51      8.84 o
  19   0  12      160.58      191.96     21.10 o
  20   0  12       50.18       35.68     15.06 o
 -29   1  12        0.69        2.96      9.98 o
 -28   1  12       49.67       77.86     15.27 o
 -27   1  12        0.95       11.23      9.37 o
 -26   1  12       11.60       -5.90      7.52 o
 -25   1  12       20.33       28.03     10.62 o
 -24   1  12      182.84      184.01     15.03 o
 -23   1  12      166.18      175.77     15.17 o
 -22   1  12      292.59      301.86     19.44 o
 -21   1  12       15.20        9.27      6.67 o
 -20   1  12       65.00       72.45     10.16 o
 -19   1  12      897.39      932.31     32.94 o
 -18   1  12      596.87      629.41     20.82 o
 -17   1  12       95.22       92.48      7.73 o
 -16   1  12       39.38       49.23      6.76 o
 -15   1  12      371.49      368.97     11.94 o
 -14   1  12     1189.85     1145.13     22.79 o
 -13   1  12        0.90        1.26      3.25 o
 -12   1  12      380.36      383.38     12.69 o
 -11   1  12     1098.89     1115.46     23.88 o
 -10   1  12     1121.59     1098.98     23.36 o
  -9   1  12      321.23      323.12     11.31 o
  -8   1  12      409.26      376.98     11.85 o
  -7   1  12      108.98      105.69      8.67 o
  -6   1  12      453.61      419.87     13.74 o
  -5   1  12        5.77        4.53      3.32 o
  -4   1  12      118.87      109.73      7.48 o
  -3   1  12       37.50       36.10      4.51 o
  -2   1  12     1041.53      996.20     21.48 o
  -1   1  12        1.05        0.00      2.76 o
   0   1  12       75.72       82.03      6.28 o
   1   1  12        2.27        0.07      3.18 o
   2   1  12     2300.26     2344.13     42.01 o
   3   1  12     1347.17     1356.30     25.38 o
   4   1  12      524.09      525.18     13.93 o
   5   1  12      265.50      271.61     10.82 o
   6   1  12     1316.52     1389.62     26.37 o
   7   1  12       11.04       12.07      4.01 o
   8   1  12      465.73      452.83     15.88 o
   9   1  12      115.33       88.32      7.04 o
  10   1  12      140.13      159.87     10.44 o
  11   1  12        3.11        5.25      4.34 o
  12   1  12      170.30      168.93     15.06 o
  13   1  12       63.95       84.62      9.31 o
  14   1  12        1.02        4.19      6.06 o
  15   1  12       72.63       74.76     11.14 o
  16   1  12       22.02       31.32     10.52 o
  17   1  12       49.60       69.48     18.66 o
  18   1  12        1.07       -7.12      7.12 o
  19   1  12       25.81       23.16     10.80 o
  20   1  12        2.29        4.19      8.53 o
 -27   2  12       13.04       17.88     18.01 o
 -26   2  12      193.29      231.42     22.79 o
 -25   2  12       33.96       35.28     11.74 o
 -24   2  12       16.19       20.76      7.36 o
 -23   2  12        3.10        2.72      6.41 o
 -22   2  12      292.62      293.47     23.58 o
 -21   2  12       69.64       61.20     10.24 o
 -20   2  12       10.13       17.84      7.24 o
 -19   2  12       14.44       14.64     11.40 o
 -18   2  12       89.10      107.04     13.12 o
 -17   2  12      212.48      222.65     19.69 o
 -16   2  12        0.35        4.86      5.53 o
 -15   2  12      394.37      402.00     38.12 o
 -14   2  12       10.27        8.82      5.46 o
 -13   2  12      100.97       87.08     11.11 o
 -12   2  12       33.52       31.74      6.64 o
 -11   2  12      215.10      189.97     12.83 o
 -10   2  12       48.74       43.93      9.14 o
  -9   2  12      344.47      366.66     19.31 o
  -8   2  12      200.40      178.21     11.89 o
  -7   2  12      172.29      152.56     11.65 o
  -6   2  12        8.61       15.18      4.30 o
  -5   2  12     1052.03     1070.21     25.17 o
  -4   2  12       12.01        6.47      3.68 o
  -3   2  12      153.38      144.20      8.44 o
  -2   2  12       37.69       28.20      4.60 o
  -1   2  12      777.40      743.27     19.61 o
   0   2  12      136.75      116.65      7.81 o
   1   2  12        2.10        1.88      3.47 o
   2   2  12       16.61       14.44      4.25 o
   3   2  12      172.30      149.75      9.03 o
   4   2  12      319.82      303.31     14.06 o
   5   2  12        8.51        6.13      4.61 o
   6   2  12       11.83        5.86      4.87 o
   7   2  12       69.27       72.20      9.61 o
   8   2  12        1.27       -2.57      4.29 o
   9   2  12       11.52        8.98      5.33 o
  10   2  12       33.73       26.33      7.16 o
  11   2  12      191.41      170.85     12.95 o
  12   2  12       20.18       23.01      6.50 o
  13   2  12        0.76       -1.35      5.51 o
  14   2  12        0.20       -5.58      5.58 o
  15   2  12       21.01       12.19      5.81 o
  16   2  12        0.88        2.23      5.36 o
  17   2  12        3.58        1.00      6.94 o
  18   2  12        0.28       -2.08      7.63 o
 -23   3  12        1.41        2.72      8.20 o
 -22   3  12        4.39        0.31      7.47 o
 -21   3  12       14.97       28.34      8.83 o
 -20   3  12       11.33       20.27      8.07 o
 -19   3  12       28.64       35.65     11.81 o
 -18   3  12       76.60       90.31     11.87 o
 -17   3  12       71.37       74.16     14.09 o
 -16   3  12        5.81       19.84      7.20 o
 -15   3  12       97.86       90.16     11.17 o
 -14   3  12       57.26       69.21      9.87 o
 -13   3  12       70.28       84.15     10.78 o
 -12   3  12       23.18       21.07      5.86 o
 -11   3  12       82.51       87.21     10.01 o
 -10   3  12      263.04      253.89     14.16 o
  -9   3  12      149.13      149.17     11.53 o
  -8   3  12       14.91       10.92      4.87 o
  -7   3  12       40.73       43.85      6.04 o
  -6   3  12      162.21      172.79     10.40 o
  -5   3  12      151.16      144.27      9.59 o
  -4   3  12        0.57       -0.73      3.80 o
  -3   3  12       53.15       45.93      6.21 o
  -2   3  12       27.87       34.92      6.49 o
  -1   3  12        0.02        1.14      4.08 o
   0   3  12        5.08        0.47      4.17 o
   1   3  12        5.04       -0.05      4.22 o
   2   3  12        7.20        6.68      4.64 o
   3   3  12        3.65        6.32      5.23 o
   4   3  12       76.83       75.21      7.67 o
   5   3  12       29.51       25.88      6.77 o
   6   3  12       26.46       25.17      6.70 o
   7   3  12        6.88       15.30      5.98 o
   8   3  12       54.17       44.52      7.94 o
   9   3  12        0.55       -5.58      5.58 o
  10   3  12        0.01       -0.98      5.49 o
  11   3  12       12.48        8.22      6.42 o
  12   3  12        3.04       -1.51      7.15 o
  13   3  12        3.15        2.39      7.20 o
  14   3  12       10.32        9.00      8.49 o
 -14   4  12        3.65        6.38      6.45 o
 -13   4  12        8.02        8.03      6.31 o
 -12   4  12        1.02       -5.24      5.24 o
 -11   4  12       20.80       21.55      6.93 o
 -10   4  12        0.15        4.97      6.93 o
  -9   4  12        0.02        1.54      6.83 o
  -8   4  12        0.55        2.76      6.59 o
  -7   4  12       20.02       15.21      7.52 o
  -6   4  12        2.06        0.82      6.25 o
  -5   4  12       15.06       27.52      8.06 o
  -4   4  12        3.86        8.58      6.08 o
  -3   4  12        1.63        2.07      5.94 o
  -2   4  12        0.32        4.89      6.56 o
  -1   4  12       46.29       39.65      8.50 o
   0   4  12        0.16        7.37      6.32 o
   1   4  12       11.31        8.58      6.77 o
   2   4  12        0.14        0.26      6.40 o
   3   4  12       30.09       30.80      7.96 o
   4   4  12        7.05       15.41      7.25 o
   5   4  12       14.66        9.22      7.51 o
 -29   1  13       43.14       60.89     19.97 o
 -28   1  13        5.08       -2.97      8.62 o
 -27   1  13        3.10       -7.97     13.26 o
 -26   1  13        6.38       24.85     10.64 o
 -25   1  13       37.06       39.02     11.28 o
 -24   1  13        6.01        1.16      8.01 o
 -23   1  13      112.32      124.67     12.10 o
 -22   1  13       93.81       61.21      8.84 o
 -21   1  13        0.55        0.14      7.04 o
 -20   1  13      103.10       92.90      9.79 o
 -19   1  13       41.41       34.75      7.03 o
 -18   1  13        2.71        4.33      4.55 o
 -17   1  13      328.55      358.47     16.37 o
 -16   1  13        7.56        8.65      4.24 o
 -15   1  13       11.60       16.08      5.06 o
 -14   1  13      455.16      443.74     16.48 o
 -13   1  13       25.57       27.00      4.82 o
 -12   1  13      427.59      456.04     14.26 o
 -11   1  13      391.81      393.93     13.15 o
 -10   1  13      124.38      134.81      8.12 o
  -9   1  13      152.70      153.74      9.94 o
  -8   1  13      160.74      144.61      8.26 o
  -7   1  13       41.54       38.39      4.80 o
  -6   1  13        0.18       -2.87      2.87 o
  -5   1  13      181.54      174.92     14.51 o
  -4   1  13        4.08       -3.04      3.04 o
  -3   1  13      126.90      122.91      7.82 o
  -2   1  13       24.35       13.00      4.04 o
  -1   1  13      199.16      180.50      9.57 o
   0   1  13      289.62      314.30     12.30 o
   1   1  13     2172.87     2263.51     41.42 o
   2   1  13      143.21      152.51      9.10 o
   3   1  13       94.35       88.60      6.62 o
   4   1  13        0.20       -3.05      3.05 o
   5   1  13      458.42      460.57     13.46 o
   6   1  13        1.00       -2.96      3.33 o
   7   1  13       24.78       23.92      4.58 o
   8   1  13       12.44        5.09      3.84 o
   9   1  13        2.14       -1.82      4.21 o
  10   1  13       73.50       75.15      7.85 o
  11   1  13        0.14       -1.45      4.61 o
  12   1  13        0.19        7.25      5.72 o
  13   1  13        0.28       -0.07      5.36 o
  14   1  13       17.16       10.85      7.32 o
  15   1  13        0.41       -0.76      6.45 o
  16   1  13       55.84       57.91     10.50 o
  17   1  13       40.54       40.74     11.78 o
  18   1  13       10.86       29.23     11.26 o
  19   1  13        2.87        1.72      9.02 o
 -26   2  13       77.03       92.14     16.43 o
 -25   2  13       13.61        5.57      9.95 o
 -24   2  13       27.77       26.47      8.91 o
 -23   2  13       23.29       38.50     15.09 o
 -22   2  13       21.14       16.21      9.38 o
 -21   2  13        1.01       -3.36      6.61 o
 -20   2  13      124.91      110.41     15.41 o
 -19   2  13       20.81       22.61      7.65 o
 -18   2  13       47.02       50.31      9.30 o
 -17   2  13       12.16        5.97      5.34 o
 -16   2  13       10.69        9.32      5.86 o
 -15   2  13        4.48        1.02      5.20 o
 -14   2  13        2.23        2.35      5.21 o
 -13   2  13       71.82       65.69      8.67 o
 -12   2  13       46.68       51.41      9.84 o
 -11   2  13       99.27      105.45     12.47 o
 -10   2  13      212.07      195.76     16.65 o
  -9   2  13        4.80       -1.18      4.47 o
  -8   2  13      461.09      460.40     15.12 o
  -7   2  13       41.90       42.80      5.54 o
  -6   2  13      365.27      340.46     12.88 o
  -5   2  13      165.03      149.77      9.18 o
  -4   2  13        0.01       -3.33      3.33 o
  -3   2  13       29.27       21.04      4.68 o
  -2   2  13        5.58        1.73      4.35 o
  -1   2  13      385.75      374.13     14.46 o
   0   2  13       91.65       81.32      7.09 o
   1   2  13      147.68      140.96      9.02 o
   2   2  13      283.74      249.02     18.19 o
   3   2  13      109.70      104.28      8.11 o
   4   2  13       10.88        8.87      6.89 o
   5   2  13       43.07       46.12      6.96 o
   6   2  13       49.30       48.51      6.92 o
   7   2  13        3.07        2.12      4.73 o
   8   2  13       56.73       52.40      7.60 o
   9   2  13       69.21       56.78      7.99 o
  10   2  13       79.02       51.53     10.65 o
  11   2  13       70.72       52.19      9.05 o
  12   2  13        5.38        1.67      5.09 o
  13   2  13        3.50        0.14      6.19 o
  14   2  13        1.03       -3.84      6.50 o
  15   2  13        0.13       -0.67     13.26 o
  16   2  13        4.93       10.71      7.00 o
  17   2  13        1.89        0.57      8.42 o
 -22   3  13        7.87       -0.53      8.33 o
 -21   3  13       35.76       32.26      9.43 o
 -20   3  13        2.03        2.86      7.40 o
 -19   3  13       31.34       34.53      9.26 o
 -18   3  13        3.85        5.59      7.10 o
 -17   3  13       98.23      106.44     13.01 o
 -16   3  13       17.28       15.79      6.59 o
 -15   3  13       96.30      105.68     10.58 o
 -14   3  13        4.31       -1.83      4.95 o
 -13   3  13       13.39       20.32      6.05 o
 -12   3  13      106.49       87.55      9.18 o
 -11   3  13        9.19       13.79      6.57 o
 -10   3  13        5.25        1.68      5.64 o
  -9   3  13       35.41       55.13      9.05 o
  -8   3  13       51.53       55.75      7.44 o
  -7   3  13        0.82        0.87      4.54 o
  -6   3  13        3.93        4.06      4.65 o
  -5   3  13       19.71       19.73      5.39 o
  -4   3  13        0.65       -2.20      4.08 o
  -3   3  13       10.39       11.82      5.07 o
  -2   3  13        2.24        6.75      4.77 o
  -1   3  13      108.48      105.98      8.78 o
   0   3  13       33.72       30.13      6.17 o
   1   3  13       28.35       18.09      5.43 o
   2   3  13        4.41        5.67      4.80 o
   3   3  13       34.91       40.88      6.83 o
   4   3  13       84.33       83.85      8.60 o
   5   3  13        3.68       -4.13      5.34 o
   6   3  13        9.64       -2.07      5.16 o
   7   3  13       43.53       49.87      8.95 o
   8   3  13       46.19       47.47      8.74 o
   9   3  13        0.01        0.18      5.98 o
  10   3  13        8.32        4.70      6.52 o
  11   3  13       26.36       30.16      9.43 o
  12   3  13        2.27       -8.37     10.54 o
 -12   4  13       28.56       36.68     14.90 o
 -11   4  13        1.88       -6.57      6.57 o
 -10   4  13       68.41       79.75     12.38 o
  -9   4  13        2.17        6.95      7.31 o
  -8   4  13       11.56       11.05      7.52 o
  -7   4  13       10.52        9.20      7.29 o
  -6   4  13       56.93       63.11     10.87 o
  -5   4  13        0.89        6.53      7.40 o
  -4   4  13       15.67        7.72      7.86 o
  -3   4  13       19.34       12.56      7.64 o
  -2   4  13       44.37       38.87      8.72 o
  -1   4  13        2.22        4.53      8.17 o
   0   4  13        7.11        6.60      6.78 o
   1   4  13        3.68       -5.67      5.98 o
   2   4  13        6.20        1.92      8.50 o
 -29   0  14       17.00       22.92     17.02 o
 -28   0  14        4.13       -1.96     13.42 o
 -27   0  14       14.97       25.53     15.71 o
 -26   0  14        3.19       -6.87     11.13 o
 -25   0  14      101.86      107.38     23.24 o
 -24   0  14       25.32       33.06     15.39 o
 -23   0  14       15.47        7.69      8.43 o
 -22   0  14      307.51      320.18     24.69 o
 -21   0  14      371.53      449.43     28.30 o
 -20   0  14      489.40      427.63     30.12 o
 -19   0  14       31.86       25.49     20.46 o
 -18   0  14      490.39      507.78     26.93 o
 -17   0  14      158.63      160.67     16.18 o
 -16   0  14      350.92      360.49     47.14 o
 -15   0  14      196.25      193.17     17.11 o
 -14   0  14      692.81      726.78     30.98 o
 -13   0  14      435.48      456.18     43.38 o
 -12   0  14     2545.36     2568.82     85.61 o
 -11   0  14      358.02      358.57     21.90 o
 -10   0  14       30.89       21.82      7.53 o
  -9   0  14      195.85      179.87     15.56 o
  -8   0  14     1662.45     1602.82     50.78 o
  -7   0  14       13.19       10.84      6.59 o
  -6   0  14      457.92      405.49     21.93 o
  -5   0  14        0.80       -7.69      7.69 o
  -4   0  14     1021.88     1011.24     36.55 o
  -3   0  14       43.41       15.18      9.82 o
  -2   0  14     2357.13     2387.21     68.95 o
  -1   0  14     2340.32     2558.44     73.45 o
   0   0  14      163.74      167.47     12.57 o
   1   0  14       24.24       24.04      6.10 o
   2   0  14      106.64      103.99     10.43 o
   3   0  14      853.80      902.87     28.75 o
   4   0  14     1319.22     1368.71     38.27 o
   5   0  14       61.87       62.60      8.79 o
   6   0  14       41.43       45.10      7.79 o
   7   0  14        5.14       14.13      7.04 o
   8   0  14      949.67      988.65     40.05 o
   9   0  14       32.70       32.39      8.34 o
  10   0  14       11.92        7.87      5.86 o
  11   0  14       38.10       28.03      7.67 o
  12   0  14        9.42        8.40      6.47 o
  13   0  14      209.72      235.54     20.41 o
  14   0  14       45.09       44.38      9.92 o
  15   0  14       21.08       40.64      9.78 o
  16   0  14        7.50        6.59      7.74 o
  17   0  14       50.65       61.54     21.61 o
 -28   1  14        3.43       12.37      9.01 o
 -27   1  14        0.03       -0.92      8.50 o
 -26   1  14       11.04        6.43      8.04 o
 -25   1  14        8.75        1.37      7.04 o
 -24   1  14       23.68       20.40      8.01 o
 -23   1  14        0.86        3.40      6.46 o
 -22   1  14       58.16       69.32      9.24 o
 -21   1  14       18.33       20.05      6.46 o
 -20   1  14       72.41       80.89      9.41 o
 -19   1  14        5.61        5.03      5.18 o
 -18   1  14       51.20       52.70      8.03 o
 -17   1  14      791.11      858.43     25.45 o
 -16   1  14      439.48      461.93     18.11 o
 -15   1  14        1.36       -1.23      4.38 o
 -14   1  14       17.24       27.76      5.83 o
 -13   1  14     1127.41     1165.70     29.66 o
 -12   1  14       23.71       25.84      5.69 o
 -11   1  14      249.25      222.42     10.72 o
 -10   1  14        0.07        1.17      3.50 o
  -9   1  14      752.30      699.83     18.27 o
  -8   1  14      211.68      209.33     10.26 o
  -7   1  14        3.38       -1.96      3.66 o
  -6   1  14       25.98       17.00      5.04 o
  -5   1  14     1152.87     1242.83     29.48 o
  -4   1  14      504.60      469.99     14.70 o
  -3   1  14     1264.78     1221.37     26.29 o
  -2   1  14      219.74      212.25     14.39 o
  -1   1  14      620.74      663.86     28.39 o
   0   1  14      133.15      141.12      8.94 o
   1   1  14      690.45      743.38     19.30 o
   2   1  14      185.36      194.30     10.32 o
   3   1  14       99.76      108.05      9.79 o
   4   1  14       10.44        6.67      3.65 o
   5   1  14       34.65       28.23      5.51 o
   6   1  14       80.59       85.47      7.94 o
   7   1  14       35.89       35.48      6.21 o
   8   1  14      385.83      376.28     26.37 o
   9   1  14        3.22       17.54      5.57 o
  10   1  14       29.24       24.00      6.48 o
  11   1  14       27.52       22.00      6.61 o
  12   1  14       89.79       75.01     10.02 o
  13   1  14      160.46      167.18     13.11 o
  14   1  14       51.91       43.40      8.42 o
  15   1  14       44.88       51.78     10.37 o
  16   1  14       70.59       76.64     12.04 o
  17   1  14       17.94       13.40     10.25 o
  18   1  14        1.29        4.54      9.44 o
 -25   2  14        5.78        6.98     18.17 o
 -24   2  14        2.90        5.43      8.18 o
 -23   2  14        4.00        6.42      7.59 o
 -22   2  14      308.16      287.97     17.82 o
 -21   2  14        5.71        6.08      6.51 o
 -20   2  14       42.43       53.53      8.58 o
 -19   2  14        1.69       12.37      6.23 o
 -18   2  14      402.80      403.81     19.13 o
 -17   2  14      167.69      171.91     14.44 o
 -16   2  14       77.72       78.66     11.90 o
 -15   2  14       21.15        7.60      7.46 o
 -14   2  14      155.52      168.99     27.01 o
 -13   2  14       12.21       10.16      8.35 o
 -12   2  14      373.51      379.53     22.22 o
 -11   2  14       23.49       24.82     10.48 o
 -10   2  14       76.37       85.08      9.58 o
  -9   2  14       24.65       19.26      5.34 o
  -8   2  14      379.49      400.32     16.40 o
  -7   2  14       68.88       55.74      7.49 o
  -6   2  14        4.47       -3.87      3.87 o
  -5   2  14       37.96       31.39      5.54 o
  -4   2  14      467.24      440.99     24.81 o
  -3   2  14       16.33       16.19      4.64 o
  -2   2  14        0.27       -3.65      3.65 o
  -1   2  14        3.57        0.28      3.96 o
   0   2  14      413.17      439.37     15.56 o
   1   2  14      249.18      220.54     11.82 o
   2   2  14       15.08       14.93      5.20 o
   3   2  14      102.10      109.38      8.57 o
   4   2  14      422.74      406.28     16.92 o
   5   2  14      288.67      277.08     23.20 o
   6   2  14        2.67        0.93      6.14 o
   7   2  14        9.55       10.10      5.53 o
   8   2  14      199.97      219.59     20.51 o
   9   2  14       59.01       45.70      7.98 o
  10   2  14        0.51        3.59      5.44 o
  11   2  14        0.14        4.83      6.44 o
  12   2  14       89.61       90.60     11.82 o
  13   2  14       38.69       37.11      9.21 o
  14   2  14        0.12        8.79      8.78 o
  15   2  14        1.43       10.61      9.82 o
 -21   3  14       47.38       47.80     16.37 o
 -20   3  14       21.11       14.03      8.18 o
 -19   3  14        0.06        4.67      6.93 o
 -18   3  14        1.27        4.11      6.15 o
 -17   3  14       39.54       33.27      7.80 o
 -16   3  14       34.77       35.40      7.88 o
 -15   3  14        0.29        5.51      5.83 o
 -14   3  14       14.51       17.40      7.48 o
 -13   3  14      159.91      143.69     18.67 o
 -12   3  14        0.05       -5.15      6.38 o
 -11   3  14        6.13        1.84      6.36 o
 -10   3  14        2.50        2.02      6.00 o
  -9   3  14      152.44      149.64     14.42 o
  -8   3  14        5.64        1.56      4.91 o
  -7   3  14       34.78       30.83      6.57 o
  -6   3  14        0.04        6.88      5.23 o
  -5   3  14      236.52      243.65     14.00 o
  -4   3  14        0.30       -3.81      4.71 o
  -3   3  14       11.13        5.19      5.27 o
  -2   3  14       37.53       45.68      7.39 o
  -1   3  14      193.36      194.48     13.25 o
   0   3  14        3.46        9.21      5.56 o
   1   3  14      137.11      137.02     11.43 o
   2   3  14       53.58       51.04      7.94 o
   3   3  14       86.34       68.09      8.12 o
   4   3  14        2.69        1.47      5.98 o
   5   3  14      103.46      117.52     12.73 o
   6   3  14        0.31       -1.18      5.75 o
   7   3  14        3.74        9.93      7.74 o
   8   3  14        3.01       10.20      7.11 o
   9   3  14       36.87       42.50      9.50 o
  10   3  14        0.53        0.96      7.46 o
  -7   4  14        4.00        4.52      7.36 o
  -6   4  14       16.54       34.24      9.49 o
  -5   4  14        9.95       -1.30      7.08 o
  -4   4  14        4.90        9.17      7.69 o
  -3   4  14        4.22       -4.26      9.17 o
 -27   1  15        0.05       -6.97      6.97 o
 -26   1  15       16.21       21.05      8.81 o
 -25   1  15        0.05       -4.68      6.91 o
 -24   1  15       18.02        9.83     10.80 o
 -23   1  15        0.37       -1.15      9.14 o
 -22   1  15      123.84      130.04     48.94 o
 -21   1  15       12.74       15.79      8.04 o
 -20   1  15       47.04       43.07      9.05 o
 -19   1  15       32.68       33.48      8.39 o
 -18   1  15        4.48        5.76      6.22 o
 -17   1  15      328.93      306.58     18.93 o
 -16   1  15       16.56       16.83      5.90 o
 -15   1  15      137.23      121.96     10.31 o
 -14   1  15      167.75      156.23     11.21 o
 -13   1  15       13.15        6.60      4.99 o
 -12   1  15        0.72        0.57      4.43 o
 -11   1  15       11.64       11.33      6.67 o
 -10   1  15      208.71      190.43     12.97 o
  -9   1  15      149.35      127.46      9.72 o
  -8   1  15        0.23       -3.69      3.69 o
  -7   1  15        3.18       -1.72      4.73 o
  -6   1  15       15.80        9.83      5.49 o
  -5   1  15       52.98       50.62      9.17 o
  -4   1  15      224.92      221.04     11.12 o
  -3   1  15       66.15       85.96      7.20 o
  -2   1  15      285.85      271.55     12.38 o
  -1   1  15       89.98       86.06      8.46 o
   0   1  15       41.35       37.50      6.52 o
   1   1  15       32.09       30.85      6.26 o
   2   1  15       63.50       60.49      8.03 o
   3   1  15       59.74       67.62      7.23 o
   4   1  15       56.04       65.49     10.15 o
   5   1  15       54.89       47.35      6.72 o
   6   1  15       13.41       13.90      5.15 o
   7   1  15        7.47        4.13      4.71 o
   8   1  15       16.69       21.82      6.44 o
   9   1  15        1.46        6.98      5.97 o
  10   1  15        0.30        1.41      5.53 o
  11   1  15        6.26       -1.33      5.86 o
  12   1  15       29.34       17.11      8.88 o
  13   1  15       16.00       17.12      7.23 o
  14   1  15        3.88        5.84      7.11 o
  15   1  15        4.41        3.07      7.35 o
  16   1  15       10.44       20.67      8.80 o
 -24   2  15       17.20       16.96      9.21 o
 -23   2  15       95.66       87.53     11.07 o
 -22   2  15       10.65        1.83      6.61 o
 -21   2  15       19.09       23.38      9.54 o
 -20   2  15       79.65       80.08     10.19 o
 -19   2  15      251.20      259.75     16.43 o
 -18   2  15       36.47       21.07     11.79 o
 -17   2  15       39.40       50.42     11.69 o
 -16   2  15       47.51       33.57     10.53 o
 -15   2  15        2.64        3.73      7.69 o
 -14   2  15       22.74       20.24      8.79 o
 -13   2  15       14.35        6.13      7.39 o
 -12   2  15        5.96       -7.46      8.51 o
 -11   2  15        0.15       -3.24      5.00 o
 -10   2  15        8.05        6.97      4.41 o
  -9   2  15       16.84       23.80      5.20 o
  -8   2  15        4.45        5.05      4.48 o
  -7   2  15        4.02        7.34      4.57 o
  -6   2  15       55.38       47.12      6.47 o
  -5   2  15      169.74      175.61     10.85 o
  -4   2  15      225.33      218.92     12.12 o
  -3   2  15       90.46       78.95      7.79 o
  -2   2  15       74.36       81.46     10.30 o
  -1   2  15      388.19      364.89     15.27 o
   0   2  15        7.86        6.78      4.52 o
   1   2  15        0.84       -3.39      4.04 o
   2   2  15       50.00       37.36      6.21 o
   3   2  15      144.89      124.07     10.12 o
   4   2  15        1.45        2.15      4.87 o
   5   2  15        0.00        1.78      5.08 o
   6   2  15       10.37       21.72      6.45 o
   7   2  15       29.40       18.40      6.58 o
   8   2  15       10.98       25.34      6.71 o
   9   2  15        0.76        4.05      6.12 o
  10   2  15       54.02       57.77      8.93 o
  11   2  15       71.66       90.28     19.43 o
  12   2  15       81.49      101.44     12.66 o
  13   2  15       18.56        9.23      8.99 o
  14   2  15        4.33        4.85      8.90 o
 -19   3  15       19.49       16.96     12.44 o
 -18   3  15       37.60       41.43      9.38 o
 -17   3  15        6.59       18.09      9.36 o
 -16   3  15       27.46       35.89     14.08 o
 -15   3  15       86.74       75.52     13.19 o
 -14   3  15       39.31       40.90     10.98 o
 -13   3  15        0.56        6.15      6.71 o
 -12   3  15       81.42       89.86     11.59 o
 -11   3  15        0.01        4.36      6.58 o
 -10   3  15       60.33       42.11      9.36 o
  -9   3  15        0.05        2.80      6.33 o
  -8   3  15      173.55      183.50     16.21 o
  -7   3  15       55.88       63.46      8.26 o
  -6   3  15       52.69       42.83      8.35 o
  -5   3  15        0.66        0.79      5.23 o
  -4   3  15       36.79       43.22      7.78 o
  -3   3  15       88.40       93.17      9.80 o
  -2   3  15       36.27       46.38      7.83 o
  -1   3  15       27.69       31.45      6.99 o
   0   3  15        0.96       -3.39      5.26 o
   1   3  15      114.90      109.97     10.81 o
   2   3  15       32.29       33.82      7.69 o
   3   3  15        6.92       17.89      6.45 o
   4   3  15       20.59       33.93      7.69 o
   5   3  15       28.38       32.93      8.38 o
   6   3  15       22.91       18.19      7.65 o
   7   3  15        6.53       -5.70      5.70 o
   8   3  15       10.88       14.56      7.82 o
 -27   0  16        8.81       -4.58     14.40 o
 -26   0  16        0.18      -11.79     11.79 o
 -25   0  16      217.08      256.98     35.68 o
 -24   0  16      155.34      203.29     32.08 o
 -23   0  16        1.06      -10.80     10.80 o
 -22   0  16       20.23       38.96     18.01 o
 -21   0  16        5.28        1.96     12.77 o
 -20   0  16      123.43      138.47     17.19 o
 -19   0  16      509.39      523.91     28.89 o
 -18   0  16       47.78       45.37     13.42 o
 -17   0  16      408.08      402.91     26.78 o
 -16   0  16       36.80       32.58      9.79 o
 -15   0  16      129.37      145.30     15.85 o
 -14   0  16      381.31      357.03     38.30 o
 -13   0  16      732.79      790.39     33.48 o
 -12   0  16       40.15       36.73      8.86 o
 -11   0  16       18.88       26.99      8.32 o
 -10   0  16      132.60      121.94     14.50 o
  -9   0  16       46.58       40.10      9.50 o
  -8   0  16      166.80      171.37     19.64 o
  -7   0  16      149.09      211.14     52.21 o
  -6   0  16      573.36      532.11     73.82 o
  -5   0  16       92.88       91.84     12.60 o
  -4   0  16       48.81       52.98     10.39 o
  -3   0  16      840.90      920.31     36.47 o
  -2   0  16      752.58      767.26     44.52 o
  -1   0  16       38.12       29.83      7.01 o
   0   0  16        5.07        7.20      5.48 o
   1   0  16      944.77      932.85     30.60 o
   2   0  16        1.01       -5.18      5.18 o
   3   0  16      118.56      136.48     13.01 o
   4   0  16       83.87       82.22     10.59 o
   5   0  16       37.16       54.49     14.24 o
   6   0  16       25.11       36.97      8.23 o
   7   0  16       48.62       48.27      8.93 o
   8   0  16        0.69        4.96      6.34 o
   9   0  16      262.45      326.16     20.95 o
  10   0  16      147.19      169.60     15.54 o
  11   0  16        0.39       -4.84      7.08 o
  12   0  16       23.43       33.55      9.92 o
  13   0  16       23.61       36.34     12.77 o
  14   0  16      115.80      143.49     23.41 o
  15   0  16        9.61       44.85     19.97 o
 -26   1  16        0.45       -9.98      9.98 o
 -25   1  16        7.34        5.41      9.98 o
 -24   1  16      283.96      291.86     25.64 o
 -23   1  16        4.51        3.16      8.62 o
 -22   1  16       21.83       13.33      9.59 o
 -21   1  16       44.26       56.53     12.66 o
 -20   1  16      265.22      326.06     31.48 o
 -19   1  16        3.80        4.27      6.54 o
 -18   1  16        3.94        7.57      6.65 o
 -17   1  16      126.72      117.52     12.63 o
 -16   1  16       92.65      102.25     14.33 o
 -15   1  16      200.23      194.79     15.24 o
 -14   1  16       24.39       19.63      6.07 o
 -13   1  16       92.59       81.90      8.91 o
 -12   1  16      765.89      782.95     24.09 o
 -11   1  16       12.45        9.80      5.31 o
 -10   1  16      326.60      322.42     16.07 o
  -9   1  16       12.60        5.22      6.05 o
  -8   1  16      933.89     1013.08     27.53 o
  -7   1  16       56.96       48.82      8.41 o
  -6   1  16      101.96       87.75     10.11 o
  -5   1  16      586.38      558.59     20.13 o
  -4   1  16      222.95      222.77     13.36 o
  -3   1  16        4.71        1.31      4.72 o
  -2   1  16        2.00        4.63      4.72 o
  -1   1  16       42.05       42.60      7.09 o
   0   1  16      159.29      141.87     11.20 o
   1   1  16      314.27      326.65     16.71 o
   2   1  16      102.86      102.04      9.91 o
   3   1  16        0.27       -0.31      4.58 o
   4   1  16      101.35       96.01      8.91 o
   5   1  16      252.98      248.51     15.15 o
   6   1  16      175.69      170.82     14.72 o
   7   1  16       44.04       31.42      7.57 o
   8   1  16      168.80      196.42     20.89 o
   9   1  16      195.19      234.87     27.88 o
  10   1  16        5.12        0.58      5.97 o
  11   1  16        5.75        1.41      5.95 o
  12   1  16       62.57       62.89      9.87 o
  13   1  16       15.97       16.71      7.80 o
  14   1  16        6.51        3.48      6.80 o
  15   1  16       30.85       50.81     23.73 o
 -23   2  16        6.32       -2.45      6.41 o
 -22   2  16        0.67        8.15      7.47 o
 -21   2  16       56.71       54.76     14.56 o
 -20   2  16       19.00       24.20      9.29 o
 -19   2  16      122.83       76.15     18.50 o
 -18   2  16        0.58        2.70      8.66 o
 -17   2  16       59.08       57.12     18.01 o
 -16   2  16       38.81       26.01     14.40 o
 -15   2  16      306.02      337.10     25.58 o
 -14   2  16       21.35       22.18     10.07 o
 -13   2  16       88.02       76.02     13.42 o
 -12   2  16        0.46       -6.57      6.57 o
 -11   2  16      271.78      268.27     14.14 o
 -10   2  16        8.78        0.26      4.58 o
  -9   2  16      286.86      271.88     14.16 o
  -8   2  16      139.01      134.08     15.36 o
  -7   2  16      321.43      329.10     21.24 o
  -6   2  16      116.31      112.26      9.52 o
  -5   2  16      296.85      291.65     18.52 o
  -4   2  16      128.13      132.96     10.19 o
  -3   2  16      308.90      313.76     15.11 o
  -2   2  16      213.92      197.52     12.00 o
  -1   2  16       44.69       40.33      6.92 o
   0   2  16       21.96       17.66      5.42 o
   1   2  16      221.16      214.46     12.68 o
   2   2  16       13.67        9.25      5.15 o
   3   2  16       11.84       10.56      4.98 o
   4   2  16        1.20       -0.72      4.96 o
   5   2  16       49.52       64.55      8.84 o
   6   2  16       45.91       38.67      7.74 o
   7   2  16       14.79       19.70      7.26 o
   8   2  16       46.21       50.62      8.77 o
   9   2  16        1.37       -1.00      6.24 o
  10   2  16       60.13       62.40     10.53 o
  11   2  16       21.98       39.21      9.46 o
  12   2  16        5.41        2.15     11.13 o
 -17   3  16       32.80       38.41     12.15 o
 -16   3  16       65.48       52.69     13.59 o
 -15   3  16       11.00       19.92      9.74 o
 -14   3  16        0.00       -5.74      9.17 o
 -13   3  16       22.05       17.39      9.37 o
 -12   3  16      116.87      101.04     14.47 o
 -11   3  16        4.93       -1.76     10.64 o
 -10   3  16       19.01       23.73      9.71 o
  -9   3  16        4.93       -5.67      6.90 o
  -8   3  16       98.39       94.24     13.87 o
  -7   3  16        1.23       -7.86      7.86 o
  -6   3  16      189.17      167.44     19.09 o
  -5   3  16        5.64        7.52      7.05 o
  -4   3  16       44.88       54.25      9.59 o
  -3   3  16      118.41      124.61     15.85 o
  -2   3  16       66.76       65.73     15.80 o
  -1   3  16        4.65       10.99      6.14 o
   0   3  16        3.48       13.04      6.97 o
   1   3  16      157.64      178.28     20.18 o
   2   3  16        0.39        7.62      6.23 o
   3   3  16       10.15       13.38      8.71 o
   4   3  16       26.67       29.68     11.76 o
   5   3  16       86.32       81.95     13.31 o
   6   3  16        1.52        8.12      8.57 o
 -25   1  17        1.71       -6.93      9.27 o
 -24   1  17        0.10        4.17      9.71 o
 -23   1  17       32.24       30.34     11.93 o
 -22   1  17      102.42       91.99     23.24 o
 -21   1  17        0.21       -6.75      7.94 o
 -20   1  17       22.20       25.66     10.30 o
 -19   1  17       71.98       84.66     14.68 o
 -18   1  17       10.30        4.00      6.95 o
 -17   1  17        0.02       -6.02      6.02 o
 -16   1  17        0.31       -1.21      6.22 o
 -15   1  17       44.61       43.27      9.08 o
 -14   1  17       55.89       48.56      9.31 o
 -13   1  17       19.37       12.47      6.92 o
 -12   1  17       69.53       61.89      9.92 o
 -11   1  17       65.47       56.48      9.22 o
 -10   1  17        1.71        1.52      4.78 o
  -9   1  17      162.25      162.47     11.74 o
  -8   1  17       44.55       37.89      6.85 o
  -7   1  17       31.34       20.29      7.17 o
  -6   1  17       36.23       54.66      9.13 o
  -5   1  17       84.94       83.98      9.26 o
  -4   1  17        6.26        0.11      4.70 o
  -3   1  17      173.42      166.44     12.11 o
  -2   1  17       18.91       22.01      6.26 o
  -1   1  17        1.56        1.55      4.96 o
   0   1  17       13.39       13.55      6.85 o
   1   1  17       16.14       18.40      5.61 o
   2   1  17        9.02        1.78      4.73 o
   3   1  17       22.71       19.30      6.34 o
   4   1  17       12.41        5.01      5.50 o
   5   1  17       17.33       19.74      6.94 o
   6   1  17       66.32       84.21     10.05 o
   7   1  17       56.31       61.69      9.04 o
   8   1  17       70.28       83.73     10.58 o
   9   1  17        6.20        6.17      6.24 o
  10   1  17       28.14       15.56      7.34 o
  11   1  17        2.38       -1.80      6.60 o
  12   1  17       12.77       17.60      8.69 o
  13   1  17       25.34       28.45     10.16 o
 -22   2  17       76.10       88.57     28.32 o
 -21   2  17       35.39       42.08     12.03 o
 -20   2  17      129.52      118.43     17.48 o
 -19   2  17        6.56       22.36     14.08 o
 -18   2  17      273.09      285.86     48.12 o
 -17   2  17        4.93        0.49      8.56 o
 -16   2  17      151.67      142.24     17.82 o
 -15   2  17       10.17       20.46      9.71 o
 -14   2  17        5.48        1.69     10.80 o
 -13   2  17        0.80        7.52      8.35 o
 -12   2  17       93.06       72.72      8.47 o
 -11   2  17       73.31       75.34      8.42 o
 -10   2  17       12.18       12.38      5.37 o
  -9   2  17        4.39        9.92      5.14 o
  -8   2  17        7.40        0.47      4.68 o
  -7   2  17       20.46       17.43      5.50 o
  -6   2  17      193.57      174.97     15.03 o
  -5   2  17        3.69        3.07      5.02 o
  -4   2  17       24.52       12.24      5.44 o
  -3   2  17        1.77       -0.91      4.74 o
  -2   2  17        0.54       -3.56      4.43 o
  -1   2  17       23.60       21.31      5.76 o
   0   2  17        1.07        6.47      4.95 o
   1   2  17      124.08      123.52     11.44 o
   2   2  17        0.48        8.36      4.81 o
   3   2  17       22.74       19.80      5.51 o
   4   2  17       18.24       14.75      6.78 o
   5   2  17       56.39       57.94      9.17 o
   6   2  17        3.53       -3.42      6.02 o
   7   2  17        0.67       -4.25      6.11 o
   8   2  17        3.52       -1.00      6.36 o
   9   2  17        7.11        1.02      6.63 o
  10   2  17       12.96        3.53      7.91 o
 -15   3  17       18.86        7.80      8.91 o
 -14   3  17        0.07       -1.99      8.25 o
 -13   3  17       21.98       34.70     11.11 o
 -12   3  17       48.74       63.37     12.83 o
 -11   3  17       21.44        9.79     14.73 o
 -10   3  17        0.14        0.80     13.09 o
  -9   3  17       40.79       25.06     10.07 o
  -8   3  17      119.70      113.90     15.74 o
  -7   3  17        0.01        5.99      8.20 o
  -6   3  17        4.71        8.05      6.99 o
  -5   3  17       21.39       12.60      7.21 o
  -4   3  17      107.01      120.18     13.34 o
  -3   3  17       51.47       61.49     10.39 o
  -2   3  17       17.55       29.13      8.61 o
  -1   3  17        5.40        2.57      6.87 o
   0   3  17       45.49       45.55      9.77 o
   1   3  17       62.87       77.46     11.58 o
   2   3  17       13.64       23.51      8.78 o
   3   3  17        0.47       17.68     11.46 o
 -24   0  18        1.56       18.99     17.02 o
 -23   0  18       78.84       90.35     23.57 o
 -22   0  18      183.01      239.96     35.36 o
 -21   0  18        0.83        7.53     14.40 o
 -20   0  18      173.30      144.37     27.17 o
 -19   0  18       21.23       12.44     14.40 o
 -18   0  18       93.28       81.84     21.61 o
 -17   0  18        8.02        7.86     13.09 o
 -16   0  18      164.50      212.46     30.77 o
 -15   0  18       18.75       15.32      9.02 o
 -14   0  18      691.81      693.02     33.48 o
 -13   0  18      176.36      178.59     22.42 o
 -12   0  18      436.38      454.78     27.92 o
 -11   0  18       46.98       43.26     23.57 o
 -10   0  18      403.77      413.88     26.42 o
  -9   0  18       18.41       22.44      9.20 o
  -8   0  18        9.26        8.59      8.02 o
  -7   0  18      180.13      198.65     18.83 o
  -6   0  18     1049.67     1096.84     42.78 o
  -5   0  18        2.67        2.01      7.08 o
  -4   0  18       22.97       17.16      9.98 o
  -3   0  18      100.31      115.23     14.79 o
  -2   0  18      359.14      374.78     20.68 o
  -1   0  18       50.49       55.29      9.45 o
   0   0  18       30.41       39.26     14.59 o
   1   0  18        3.69        4.91      6.25 o
   2   0  18      189.96      200.19     16.25 o
   3   0  18      355.81      347.75     22.51 o
   4   0  18       62.37       63.58     12.52 o
   5   0  18      446.24      566.37     25.93 o
   6   0  18       10.43        2.40      7.16 o
   7   0  18       64.49       64.67     14.81 o
   8   0  18        4.16       13.74     11.51 o
   9   0  18      147.74      179.00     21.39 o
  10   0  18        8.79       13.63     11.92 o
  11   0  18       79.20       85.09     17.36 o
 -23   1  18      115.48      100.97     17.89 o
 -22   1  18        8.76       14.51     10.52 o
 -21   1  18       87.07       82.93     15.18 o
 -20   1  18        0.40       -7.86     11.46 o
 -19   1  18      215.09      210.15     21.70 o
 -18   1  18        0.12        7.02      8.18 o
 -17   1  18       11.06        0.59      7.78 o
 -16   1  18       62.15       78.17     13.68 o
 -15   1  18      359.55      307.19     24.35 o
 -14   1  18        0.09       -1.77      6.32 o
 -13   1  18       43.94       55.37     14.96 o
 -12   1  18       68.02       56.19     11.14 o
 -11   1  18      174.48      198.08     17.82 o
 -10   1  18       18.25       18.85      7.58 o
  -9   1  18       57.61       59.88     10.01 o
  -8   1  18       22.56        5.43      7.11 o
  -7   1  18      432.62      473.52     39.24 o
  -6   1  18      165.19      160.82     12.63 o
  -5   1  18        8.85        7.99      6.02 o
  -4   1  18       42.06       49.93      8.20 o
  -3   1  18      194.96      217.33     14.32 o
  -2   1  18      395.73      396.81     18.95 o
  -1   1  18      118.93      126.66     20.21 o
   0   1  18        8.80        5.94      6.21 o
   1   1  18      139.50      166.35     13.84 o
   2   1  18      165.90      169.61     13.46 o
   3   1  18      105.74      101.60     16.67 o
   4   1  18       59.33       67.06     11.66 o
   5   1  18       25.60       33.64      8.22 o
   6   1  18      122.87      156.19     15.50 o
   7   1  18       81.73       72.83     10.59 o
   8   1  18       44.61       54.61      9.73 o
   9   1  18        0.07       11.05      7.11 o
  10   1  18       28.02       30.76      8.70 o
  11   1  18        0.46        4.26     11.46 o
 -20   2  18       16.50        5.10     10.05 o
 -19   2  18        3.01       -1.44     16.70 o
 -18   2  18        8.63       19.35     10.53 o
 -17   2  18        1.92       -2.88      8.66 o
 -16   2  18      107.67      138.44     21.44 o
 -15   2  18       90.37       85.75     15.03 o
 -14   2  18       89.81       93.60     16.04 o
 -13   2  18        0.04       -4.27      7.28 o
 -12   2  18       25.78       23.43      6.45 o
 -11   2  18      164.28      177.26     12.45 o
 -10   2  18      196.20      207.37     14.22 o
  -9   2  18        2.41        6.53      5.19 o
  -8   2  18       28.62       42.51      7.20 o
  -7   2  18      118.88      101.20      9.72 o
  -6   2  18      118.54      110.46     10.14 o
  -5   2  18        8.92        3.48      5.24 o
  -4   2  18        0.15        4.09      5.19 o
  -3   2  18      105.34      109.25     12.03 o
  -2   2  18       46.07       54.04      7.90 o
  -1   2  18       64.89       56.50      8.79 o
   0   2  18        7.96       10.99      5.78 o
   1   2  18       87.29       88.43      8.71 o
   2   2  18       23.72       19.47      5.80 o
   3   2  18       87.87       67.18      7.90 o
   4   2  18        1.69        7.57      6.52 o
   5   2  18       13.13       14.63      8.27 o
   6   2  18       18.00       17.65      7.57 o
   7   2  18       35.99       55.11      9.86 o
 -10   3  18      133.80      110.38     16.26 o
  -9   3  18        4.27        3.95      8.95 o
  -8   3  18       30.95       20.64      9.82 o
  -7   3  18       19.81       36.97     14.73 o
  -6   3  18      132.62      139.04     14.17 o
  -5   3  18        3.73        1.86      6.72 o
  -4   3  18       11.05       15.68     13.97 o
  -3   3  18       13.33       18.47      8.16 o
 -22   1  19        0.74       -2.11      9.92 o
 -21   1  19       17.30       20.91     11.31 o
 -20   1  19       57.46       55.25     13.47 o
 -19   1  19       11.15       17.95     10.30 o
 -18   1  19       24.58       26.44     11.41 o
 -17   1  19       15.97       15.24     14.24 o
 -16   1  19      105.42       95.26     21.28 o
 -15   1  19       51.72       67.10     13.60 o
 -14   1  19       11.64       20.70      9.69 o
 -13   1  19        2.27        4.16      7.86 o
 -12   1  19        0.32       -2.24      7.13 o
 -11   1  19        6.94        7.66     12.11 o
 -10   1  19       63.85       63.37     12.96 o
  -9   1  19       57.58       44.08     11.46 o
  -8   1  19       13.85        9.58      8.29 o
  -7   1  19       33.91       25.82      8.35 o
  -6   1  19       61.36       71.14     11.60 o
  -5   1  19       24.70       31.61     14.01 o
  -4   1  19        3.24        1.49      8.30 o
  -3   1  19        0.02       -5.51      5.51 o
  -2   1  19       21.40       17.49      7.74 o
  -1   1  19       55.90       72.75      9.94 o
   0   1  19       13.21        2.02      6.30 o
   1   1  19        6.75       14.56      7.13 o
   2   1  19       13.26       17.06      7.16 o
   3   1  19        0.06        4.74      6.67 o
   4   1  19       15.46       13.10      7.35 o
   5   1  19       29.73       21.29      9.31 o
   6   1  19       23.32       34.25      8.82 o
   7   1  19        6.31        1.74      6.53 o
   8   1  19        3.02       11.24      7.60 o
 -18   2  19        0.71        7.20      9.95 o
 -17   2  19       59.06       48.17     12.86 o
 -16   2  19        1.61        7.68      9.98 o
 -15   2  19       34.38       56.83     13.19 o
 -14   2  19       21.95       12.62      8.68 o
 -13   2  19       42.38       42.91      7.89 o
 -12   2  19       16.54       14.70      6.16 o
 -11   2  19      121.29      117.43     10.68 o
 -10   2  19       52.14       61.24      8.55 o
  -9   2  19        0.03       -0.61      5.37 o
  -8   2  19        5.11        8.86      5.83 o
  -7   2  19       68.78       66.04      8.77 o
  -6   2  19      148.68      155.21     12.12 o
  -5   2  19        0.99        1.46      5.49 o
  -4   2  19        1.85       -4.92      4.92 o
  -3   2  19        9.66        7.83      6.01 o
  -2   2  19       83.56       99.57     10.19 o
  -1   2  19        7.34        8.16      6.06 o
   0   2  19       27.70       25.40      6.32 o
   1   2  19       57.40       65.12      8.19 o
   2   2  19       99.15       97.54      9.54 o
   3   2  19       13.74       18.59      6.33 o
   4   2  19        1.41       -1.25      5.32 o
 -21   0  20       37.86       53.03     21.28 o
 -20   0  20        0.05        1.31     14.08 o
 -19   0  20      155.22      173.18     30.12 o
 -18   0  20      125.25      135.86     26.84 o
 -17   0  20      162.45      218.35     33.06 o
 -16   0  20        0.13      -11.13     12.77 o
 -15   0  20       19.08       22.59     16.70 o
 -14   0  20       62.43       55.65     20.30 o
 -13   0  20      496.91      517.89     50.41 o
 -12   0  20       65.18       53.03     19.64 o
 -11   0  20       49.57       50.74     19.97 o
 -10   0  20      212.76      199.37     30.77 o
  -9   0  20      402.41      477.30     46.81 o
  -8   0  20       66.64       74.97     21.61 o
  -7   0  20       91.50      136.84     26.19 o
  -6   0  20      145.78      137.49     27.17 o
  -5   0  20      106.32      160.41     28.15 o
  -4   0  20      261.63      295.13     29.79 o
  -3   0  20        5.09       10.96     10.52 o
  -2   0  20      212.42      237.67     23.56 o
  -1   0  20       70.06       92.71     33.88 o
   0   0  20      273.07      260.91     24.97 o
   1   0  20        2.78        1.34     10.30 o
   2   0  20        0.82        2.79     10.35 o
   3   0  20       22.68       13.59     12.50 o
   4   0  20      405.10      408.77     32.05 o
   5   0  20        6.97        9.29     12.01 o
   6   0  20       33.67       62.77     15.49 o
 -20   1  20        5.41        7.15     10.39 o
 -19   1  20        0.96       -9.22      9.22 o
 -18   1  20      237.69      241.46     60.56 o
 -17   1  20       58.80       49.87     12.89 o
 -16   1  20       13.23       16.74     10.30 o
 -15   1  20       56.65       60.88     13.70 o
 -14   1  20      226.12      232.75     22.86 o
 -13   1  20      106.58       93.44     15.26 o
 -12   1  20       42.58       65.81     13.60 o
 -11   1  20       11.76        2.36      8.47 o
 -10   1  20      115.10      117.65     16.98 o
  -9   1  20      309.69      288.68     24.38 o
  -8   1  20       85.35       93.58     12.53 o
  -7   1  20       15.80        8.64      7.58 o
  -6   1  20       94.32       92.31     12.47 o
  -5   1  20      248.08      269.70     23.29 o
  -4   1  20       71.53       69.20     11.46 o
  -3   1  20       10.04       -5.37      6.79 o
  -2   1  20      104.74      104.77     13.30 o
  -1   1  20      307.62      355.00     20.04 o
   0   1  20        0.01        4.82      6.50 o
   1   1  20        6.24        8.21      6.89 o
   2   1  20        0.07       -2.92      6.68 o
   3   1  20       99.07      131.32     16.54 o
   4   1  20        0.05       -1.01      6.48 o
   5   1  20        0.46        0.41      6.97 o
 -14   2  20       15.45       23.88      9.29 o
 -13   2  20       12.74       10.48      6.34 o
 -12   2  20       58.03       63.06      9.13 o
 -11   2  20       54.94       67.46      9.29 o
 -10   2  20       51.55       45.89      8.34 o
  -9   2  20        8.58        9.46      6.22 o
  -8   2  20       15.70       15.46      6.65 o
  -7   2  20        7.47        1.33      6.90 o
  -6   2  20       50.41       41.95      8.47 o
  -5   2  20       13.83       17.07      6.71 o
  -4   2  20       18.28       17.37      6.80 o
  -3   2  20       24.67       37.06      7.60 o
  -2   2  20      105.50      102.56     17.96 o
  -1   2  20       13.10       11.63      6.62 o
   0   2  20       40.89       52.47      7.92 o
 -17   1  21        3.59      -11.13     11.13 o
 -16   1  21       68.52       72.65     15.41 o
 -15   1  21        5.78       -6.54      8.89 o
 -14   1  21       23.12       38.61     12.03 o
 -13   1  21        3.64       12.55     10.64 o
 -12   1  21       57.87       82.22     14.94 o
 -11   1  21        1.78       -2.47      8.09 o
 -10   1  21       37.59       26.95     11.14 o
  -9   1  21        3.66       -6.54      6.54 o
  -8   1  21        6.16        8.62     11.86 o
  -7   1  21       14.47        9.60      8.43 o
  -6   1  21       40.92       54.79     18.16 o
  -5   1  21        1.60        1.06      8.51 o
  -4   1  21       20.31       20.14      9.29 o
  -3   1  21       45.43       54.72     11.02 o
  -2   1  21       30.78       40.64      9.11 o
  -1   1  21        0.86       -0.17      6.95 o
   0   1  21       23.68       16.27      8.00 o
   1   1  21       38.36       38.12      9.14 o
 -14   0  22        5.52       29.14     19.97 o
 -13   0  22      181.08      202.64     34.70 o
 -12   0  22        9.20       -2.29     16.37 o
 -11   0  22       68.28       80.20     24.55 o
 -10   0  22        0.64       -8.51     14.73 o
  -9   0  22      239.30      256.66     36.99 o
  -8   0  22       16.97        2.95     17.35 o
  -7   0  22      109.08       78.57     23.57 o
  -6   0  22       44.80       24.67     13.84 o
  -5   0  22      350.18      498.45     35.84 o
  -4   0  22        0.24        9.48     11.98 o
  -3   0  22       93.93       90.94     17.42 o
  -2   0  22        5.35       27.50     18.99 o
 -11   1  22        1.06        7.53     13.42 o
 -10   1  22        7.63       -0.45      8.14 o
  -9   1  22       42.09       36.79     13.61 o
  -8   1  22      177.72      207.37     52.38 o
  -7   1  22       11.32       19.22      9.70 o
  -6   1  22        4.84        3.51      8.36 o
  -5   1  22       11.53        1.14      9.67 o
 
